# Supplementary material for: Endoscopic management of greater trochanteric pain syndrome (GTPS): a comprehensive systematic review
Source: Eur J Orthop Surg Traumatol. 2024 Jun 11;34(6):3385–94. doi: 10.1007/s00590-024-04019-0 (PMC11377678; doi:10.1007/s00590-024-04019-0)
Supplement: Supplementary file 1 — Supplementary file1 (XLSX 117 KB) [file 590_2024_4019_MOESM1_ESM.xlsx]

## Sheet: PUBMED
Title	Authors	Journal/Book	Publication Year	DOI	PMID
Arthroscopic Excision of Pigmented Villonodular Synovitis of the Trochanteric Bursa	Garrasi A, Dodge GR, Kelly JD 4th.	Orthopedics	2023	10.3928/01477447-20230426-02	37126838
Relationship between the Arthroscopic Findings and Pathology of Greater Trochanteric Pain Syndrome	Iwamoto Y, Kaya M, Kijima H, Fujii M, Nagahata I, Miyakoshi N.	Acta Med Okayama	2023	10.18926/AMO/65746	37635137
Snapping Hip Syndrome: Pathoanatomy, Diagnosis, Nonoperative Therapy, and Current Concepts in Operative Management	Sugrañes J, Jackson GR, Warrier AA, Allahabadi S, Chahla J.	JBJS Rev	2023	10.2106/JBJS.RVW.23.00005	37289915
Clinical Outcomes After Concomitant Hip Arthroscopy and Iliotibial Band Lengthening With Trochanteric Bursectomy Compared to a Matched Cohort	Kirby DJ, Fried JW, Mojica E, Bloom DA, Essilfie AA, Youm T.	Bull Hosp Jt Dis (2013)	2023		37200327
Editorial Commentary: Treatment of Concomitant Intra-Articular Pathology in Patients With Greater Trochanteric Pain Syndrome Is Indicated by Provocative Impingement or Instability Physical Examination and Ultrasound-Guided Analgesic Injection Testing	Domb BG, Curley AJ.	Arthroscopy	2023	10.1016/j.arthro.2022.08.014	36740302
Labral Tears and Chondral Lesions Are Common Comorbidities Identified During Endoscopic Repair of Gluteal Tendon Tears for Greater Trochanteric Pain Syndrome: A Systematic Review	Yee C, Wong M, Cohen D, Kay J, Simunovic N, Duong A, Marín-Pena O, Laskovski JR, Ayeni OR.	Arthroscopy	2023	10.1016/j.arthro.2022.06.031	35817376
A 57-Year-Old Woman with Calcific Tendinitis of the Gluteus Medius Presenting with Right Lateral Hip Pain Managed by Endoscopic Debridement	Wen Qiang L, Gen Lin F, Chia ZY.	Am J Case Rep	2023	10.12659/AJCR.938661	36588316
Endoscopic treatment of gluteus medius tendon tear	Thaunat M, Pacoret V, Saad M, Saint-Etienne A, Morvan A; Francophone Arthroscopy Society (SFA).	Orthop Traumatol Surg Res	2022	10.1016/j.otsr.2022.103393	36075568
Recommendations in the rehabilitation of patients undergoing hip abductor tendon repair: a systematic literature search and evidence based rehabilitation protocol	Ebert JR, Fearon AM, Smith PN, Janes GC.	Arch Orthop Trauma Surg	2022	10.1007/s00402-021-03952-7	33983527
Tendinopathies and Allied Disorders of the Hip	Sheridan GA, Neufeld ME, Moshkovitz R, Garbuz DS, Masri BA.	Orthop Clin North Am	2022	10.1016/j.ocl.2022.06.003	36208882
Editorial Commentary: The Pelvis is the Lowest Vertebral Level: Diagnostic Approach to Hip-Spine Syndrome	Harris JD.	Arthroscopy	2022	10.1016/j.arthro.2022.08.009	36192049
Influence of Fatty Infiltration on Hip Abductor Repair Outcomes: A Systematic Review and Meta-analysis	Looney AM, Bodendorfer BM, Donaldson ST, Browning RB, Chahla JA, Nho SJ.	Am J Sports Med	2022	10.1177/03635465211027911	34495797
Prognostic factors of trochanteric bursitis in surgical-staged patients: a prospective study	Dzidzishvili L, Parrón Cambero R, Mahillo Fernández I, Llanos Jiménez L.	Hip Int	2022	10.1177/1120700020986136	33428860
Editorial Commentary: The Indication and Technique of Iliotibial Band Release for External Snapping Hip During Hip Arthroscopy in Patients With Femoroacetabular Impingement Syndrome	Zhang S, Li C.	Arthroscopy	2022	10.1016/j.arthro.2022.02.014	35660184
Arthroscopic treatment of type I and II greater trochanteric pain syndrome	Abid H, Foissey C, Haidar I, de Saint Vincent B, Thaunat M.	Orthop Traumatol Surg Res	2022	10.1016/j.otsr.2022.103312	35568296
Editorial Commentary: It Is Imperative to Fix Symptomatic Hip Gluteus Medius Tears at Time of Femoroacetabular Impingement: Why Ignore This Pain in the Butt?	Noble MB, Laskovski JR.	Arthroscopy	2022	10.1016/j.arthro.2021.11.037	35501016
Hip Gluteus Medius Tears Are Associated With Lower Femoral Neck-Shaft Angles and Higher Acetabular Center-Edge Angles	Sun H, Huang HJ, Mamtimin M, Yang F, Duan YP, Zhang X, Wang JQ.	Arthroscopy	2022	10.1016/j.arthro.2021.10.006	34678409
High Prevalence of Lumbosacral Pathology in Patients with Greater Trochanteric Pain Syndrome	Maldonado DR, Youssefzadeh KA, Wydra F, Sherman B, Gerhardt MB.	Arthroscopy	2022	10.1016/j.arthro.2021.09.026	34601010
Endoscopic fascia lata release for treatment of gluteal tendinopathy: a prospective study with a follow-up of 6 months to 1 year	Maes R, Safar A, Ferchichi A, Callewier A, Hernigou J.	Acta Orthop Belg	2022	10.52628/88.1.03	35512150
Deep Gluteal Pain in Orthopaedics: A Challenging Diagnosis	Gonzalez-Lomas G.	J Am Acad Orthop Surg	2021	10.5435/JAAOS-D-21-00707	34874333
Open Versus Arthroscopic Surgical Management for Recalcitrant Trochanteric Bursitis: A Systematic Review	Crutchfield CR, Padaki AS, Holuba KS, Arney MM, O'Connor MJ, Menge TJ, Lynch TS.	Iowa Orthop J	2021		34924870
Iliopsoas Bursitis Managed with Endoscopic Bursectomy and Lesser Trochanter Decompression: A Case Report	Alter TD, Wichman DM, Knapik DM, Bessa FS, Nho SJ.	JBJS Case Connect	2021	10.2106/JBJS.CC.21.00285	34762608
Pathogenesis and contemporary diagnoses for lateral hip pain: a scoping review	Sunil Kumar KH, Rawal J, Nakano N, Sarmento A, Khanduja V.	Knee Surg Sports Traumatol Arthrosc	2021	10.1007/s00167-020-06354-1	33341914
Non-surgical treatment as the first step to manage peritrochanteric space disorders	Marín-Pena O, Papavasiliou AV, Olivero M, Galanis N, Tey-Pons M, Khanduja V.	Knee Surg Sports Traumatol Arthrosc	2021	10.1007/s00167-020-06366-x	33221930
Surgical interventions for external snapping hip syndrome	Randelli F, Mazzoleni MG, Fioruzzi A, Giai Via A, Calvisi V, Ayeni OR.	Knee Surg Sports Traumatol Arthrosc	2021	10.1007/s00167-020-06305-w	33064193
Arthroscopic management of greater trochanter pain syndrome and abductor tears has demonstrated promising results in terms of improvement in pain scores and functional outcomes: a scoping review	Kay J, Memon M, Lindner D, Randelli F, Ayeni OR.	Knee Surg Sports Traumatol Arthrosc	2021	10.1007/s00167-020-06322-9	33044606
Editorial Commentary: An Optimal Classification System to Guide Prognosis and Treatment in Greater Trochanteric Pain Syndrome: Now We're Speaking the Same Language	Harris JD.	Arthroscopy	2021	10.1016/j.arthro.2021.03.083	34226004
Intraoperative Classification System Yields Favorable Outcomes for Patients Treated Surgically for Greater Trochanteric Pain Syndrome	Annin S, Lall AC, Meghpara MB, Maldonado DR, Shapira J, Rosinsky PJ, Ankem HK, Domb BG.	Arthroscopy	2021	10.1016/j.arthro.2021.01.058	33581305
Pertrochanteric Calcifications in Patients With Greater Trochanteric Pain Syndrome: Description, Prevalence, and Correlation With Intraoperatively Diagnosed Hip Abductor Tendon Injuries	Rosinsky PJ, Yelton MJ, Ankem HK, Meghpara MB, Maldonado DR, Shapira J, Yelton BR, Lall AC, Domb BG.	Am J Sports Med	2021	10.1177/03635465211008104	33956532
Ultrasound-guided surgery for lateral snapping hip: a novel ultraminimally invasive surgical technique	Villanueva M, Iborra Á, Sanz-Ruiz P, Noriega C.	J Orthop Surg Res	2021	10.1186/s13018-021-02461-y	34011357
Hip Abductor and Peritrochanteric Space Conditions	Weber AE, Bell JA, Bolia IK.	Clin Sports Med	2021	10.1016/j.csm.2021.01.001	33673889
Hip Gluteus Medius and Minimus Endoscopic Treatment Results in Patient Satisfaction	Lubowitz JH, Brand JC, Rossi MJ.	Arthroscopy	2020	10.1016/j.arthro.2020.09.030	33172572
Editorial Commentary: Platelet-Rich Plasma Versus Surgery for Hip Greater Trochanteric Pain Syndrome-Systematic Reviews Made Difficult by the Use of Vague Terms	Konyves A.	Arthroscopy	2020	10.1016/j.arthro.2019.12.019	32139065
Platelet-Rich Plasma Versus Surgery for the Management of Recalcitrant Greater Trochanteric Pain Syndrome: A Systematic Review	Walker-Santiago R, Wojnowski NM, Lall AC, Maldonado DR, Rabe SM, Domb BG.	Arthroscopy	2020	10.1016/j.arthro.2019.09.044	31882270
Atypical Hip Pain in Femoroacetabular Impingement: A Comparison of Outcomes Based on Primary Hip Pain Location	Hamula MJ, Ryan MK, Baron SL, Bloom DA, Youm T.	Am J Sports Med	2020	10.1177/0363546519887733	31765225
Hip Arthroscopy: extra-articular Procedures	Perets I, Rybalko D, Mu BH, Friedman A, Morgenstern DR, Domb BG.	Hip Int	2019	10.1177/1120700019840729	31006272
Conventional and Arthrographic Magnetic Resonance Techniques for Hip Evaluation: What the Radiologist Should Know	Schmaranzer F, Cerezal L, Llopis E.	Semin Musculoskelet Radiol	2019	10.1055/s-0039-1678729	31163500
Leucocyte-Rich Platelet-Rich Plasma Treatment of Gluteus Medius and Minimus Tendinopathy: A Double-Blind Randomized Controlled Trial With 2-Year Follow-up	Fitzpatrick J, Bulsara MK, O'Donnell J, Zheng MH.	Am J Sports Med	2019	10.1177/0363546519826969	30840831
Paraneoplastic Syndrome Presenting with Polymyalgia Rheumatica-like Accumulations on (18)F-fluorodeoxyglucose-Positron Emission Tomography/Computed Tomography	Umetsu A, Shimizu T, Iwamoto N, Hashiguchi K, Eguchi M, Okamoto M, Endo Y, Tsuji S, Takatani A, Igawa T, Sumiyoshi R, Koga T, Kawashiri SY, Ichinose K, Tamai M, Nakamura H, Origuchi T, Kawakami A.	Intern Med	2019	10.2169/internalmedicine.1847-18	30449806
Gluteus medius tears of the hip: a comprehensive approach	LaPorte C, Vasaris M, Gossett L, Boykin R, Menge T.	Phys Sportsmed	2019	10.1080/00913847.2018.1527172	30244629
Editorial Commentary: Hip Trochanteric Bursitis and Femoroacetabular Impingement: The Arthroscope Is Only the Tool	Maffulli N.	Arthroscopy	2018	10.1016/j.arthro.2018.01.004	29729756
Outcomes of Arthroscopic Management of Trochanteric Bursitis in Patients With Femoroacetabular Impingement: A Comparison of Two Matched Patient Groups	Vap AR, Mitchell JJ, Briggs KK, McNamara SC, Philippon MJ.	Arthroscopy	2018	10.1016/j.arthro.2017.10.053	29395556
Editorial Commentary: Treatment of Partial Thickness Undersurface Abductor Tears of the Hip: Like Backwards a Bike Riding	Ochiai D.	Arthroscopy	2018	10.1016/j.arthro.2017.11.024	29622256
The Effectiveness of Platelet-Rich Plasma Injections in Gluteal Tendinopathy: A Randomized, Double-Blind Controlled Trial Comparing a Single Platelet-Rich Plasma Injection With a Single Corticosteroid Injection	Fitzpatrick J, Bulsara MK, O'Donnell J, McCrory PR, Zheng MH.	Am J Sports Med	2018	10.1177/0363546517745525	29293361
The outcome of endoscopy for recalcitrant greater trochanteric pain syndrome	Drummond J, Fary C, Tran P.	Arch Orthop Trauma Surg	2016	10.1007/s00402-016-2511-z	27405492
Peritrochanteric Endoscopy	Mosier BA, Quinlan NJ, Martin SD.	Clin Sports Med	2016	10.1016/j.csm.2016.03.001	27343396
Iliopsoas: Pathology, Diagnosis, and Treatment	Anderson CN.	Clin Sports Med	2016	10.1016/j.csm.2016.02.009	27343394
Alkaptonuria	Bassily E, O'Dell MC, Homan B, Wasyliw C.	Orthopedics	2016	10.3928/01477447-20160503-03	27158826
Clinical results of endoscopic treatment without repair for partial thickness gluteal tears	Coulomb R, Essig J, Mares O, Asencio G, Kouyoumdjian P, May O.	Orthop Traumatol Surg Res	2016	10.1016/j.otsr.2016.01.007	26947734
Greater Trochanteric Pain Syndrome	Redmond JM, Chen AW, Domb BG.	J Am Acad Orthop Surg	2016	10.5435/JAAOS-D-14-00406	26990713
Endoscopic Treatment of Gluteus Medius Tears: A Review	Lerebours FR, Cohn R, Youm T.	Bull Hosp Jt Dis (2013)	2016		26977550
Endoscopic Management of Gluteus Medius Tendon Tears	Thaunat M, Noël E, Nové-Josserand L, Murphy CG, Sbiyaa M, Sonnery-Cottet B.	Sports Med Arthrosc Rev	2016	10.1097/JSA.0000000000000082	26752773
Disorders of the Peritrochanteric and Deep Gluteal Space: New Frontiers for Arthroscopy	Byrd JW.	Sports Med Arthrosc Rev	2015	10.1097/JSA.0000000000000085	26524558
Outcomes of Open Versus Endoscopic Repair of Abductor Muscle Tears of the Hip: A Systematic Review	Chandrasekaran S, Lodhia P, Gui C, Vemula SP, Martin TJ, Domb BG.	Arthroscopy	2015	10.1016/j.arthro.2015.03.042	26033462
Clinical outcomes of trochanteric syndrome endoscopically treated	Domínguez A, Seijas R, Ares O, Sallent A, Cuscó X, Cugat R.	Arch Orthop Trauma Surg	2015	10.1007/s00402-014-2106-5	25381470
A review of surgical repair methods and patient outcomes for gluteal tendon tears	Ebert JR, Bucher TA, Ball SV, Janes GC.	Hip Int	2015	10.5301/hipint.5000183	25198307
Results of labral-level arthroscopic iliopsoas tenotomies for the treatment of labral impingement	Nelson IR, Keene JS.	Arthroscopy	2014	10.1016/j.arthro.2014.02.027	24704071
Tuberculosis of the trochanteric bursa: a case report	Kim ST, Moon MS, Yoon MG, Park WS, Heo JH.	J Orthop Surg (Hong Kong)	2014	10.1177/230949901402200131	24781631
Arthroscopic bursectomy for recalcitrant trochanteric bursitis after hip arthroplasty	Van Hofwegen C, Baker CL 3rd, Savory CG, Baker CL Jr.	J Surg Orthop Adv	2013	10.3113/jsoa.2013.0143	23628567
Surgical management of internal snapping hip syndrome: a systematic review evaluating open and arthroscopic approaches	Khan M, Adamich J, Simunovic N, Philippon MJ, Bhandari M, Ayeni OR.	Arthroscopy	2013	10.1016/j.arthro.2013.01.016	23510943
Endoscopic treatment of the external snapping hip syndrome: surgical technique and report of two cases	Kunac N, Trsek D, Medancić N, Starcević D, Haspl M.	Acta Clin Croat	2012		23540176
Accessibility of extra-articular pathologies of iliopsoas tendon and bursitis of greater trochanter in hip arthroscopy	Thorey F, Budde S, Ettinger M, Albrecht UV, Ezechieli M.	Knee Surg Sports Traumatol Arthrosc	2012	10.1007/s00167-012-2137-9	22825390
Hip arthroscopy: an emerging technique and indications	Rath E, Tsvieli O, Levy O.	Isr Med Assoc J	2012		22675858
Soft tissue pathology around the hip	Ilizaliturri VM Jr, Camacho-Galindo J, Evia Ramirez AN, Gonzalez Ibarra YL, McMillan S, Busconi BD.	Clin Sports Med	2011	10.1016/j.csm.2010.12.009	21419963
Partial-thickness tears of the gluteus medius: rationale and technique for trans-tendinous endoscopic repair	Domb BG, Nasser RM, Botser IB.	Arthroscopy	2010	10.1016/j.arthro.2010.06.002	20951538
Comments on Pretell et al: Distal fascia lata lengthening: an alternative surgical technique for recalcitrant trochanteric bursitis	Sayed-Noor AS, Pedersen E, Wretenberg P, Sjödén GO.	Int Orthop	2009	10.1007/s00264-009-0786-1	19412617
Distal fascia lata lengthening: an alternative surgical technique for recalcitrant trochanteric bursitis	Pretell J, Ortega J, García-Rayo R, Resines C.	Int Orthop	2009	10.1007/s00264-009-0727-z	19214507
Advanced techniques in hip arthroscopy	Larson CM, Guanche CA, Kelly BT, Clohisy JC, Ranawat AS.	Instr Course Lect	2009		19385552
The peritrochanteric space of the hip	Voos JE, Ranawat AS, Kelly BT.	Instr Course Lect	2009		19385533
Differential diagnosis of pain around the hip joint	Tibor LM, Sekiya JK.	Arthroscopy	2008	10.1016/j.arthro.2008.06.019	19038713
Arthroscopic anatomy and surgical techniques for peritrochanteric space disorders in the hip	Voos JE, Rudzki JR, Shindle MK, Martin H, Kelly BT.	Arthroscopy	2007	10.1016/j.arthro.2006.12.014	17986418
Arthroscopic bursectomy with concomitant iliotibial band release for the treatment of recalcitrant trochanteric bursitis	Farr D, Selesnick H, Janecki C, Cordas D.	Arthroscopy	2007	10.1016/j.arthro.2006.10.021	17681215
Arthroscopic bursectomy for recalcitrant trochanteric bursitis	Baker CL Jr, Massie RV, Hurt WG, Savory CG.	Arthroscopy	2007	10.1016/j.arthro.2007.02.015	17681203
Early results of endoscopic trochanter bursectomy	Wiese M, Rubenthaler F, Willburger RE, Fennes S, Haaker R.	Int Orthop	2004	10.1007/s00264-004-0569-7	15197493
Hip arthroscopy: complications in 1054 cases	Clarke MT, Arora A, Villar RN.	Clin Orthop Relat Res	2003	10.1097/01.blo.0000043048.84315.af	12579004
Endoscopic treatment of calcific tendinitis of gluteus medius and minimus	Kandemir U, Bharam S, Philippon MJ, Fu FH.	Arthroscopy	2003	10.1053/jars.2003.50021	12522397
The role of arthroscopic bursectomy in the treatment of trochanteric bursitis	Fox JL.	Arthroscopy	2002	10.1053/jars.2002.35143	12209419
Complications of arthroscopy of the hip	Griffin DR, Villar RN.	J Bone Joint Surg Br	1999	10.1302/0301-620x.81b4.9102	10463729
Bursoscopy of the trochanteric bursa	Bradley DM, Dillingham MF.	Arthroscopy	1998	10.1016/s0749-8063(98)70027-1	9848603

## Sheet: EMBASE + MEDLINE
Title	Author Names	Source	Publication Year	DOI
A comprehensive review of hip arthroscopy techniques and outcomes	Suarez-Ahedo C., Camacho-Galindo J., López-Reyes A., Martinez-Gómez L.E., Pineda C., Domb B.G.	SAGE Open Medicine (2024) 12. Date of Publication: 1 Jan 2024	2024	10.1177/20503121231222212
Editorial Commentary: Femoral Version and Capsular Thickness Analysis in Hip Preservation Surgery—Surgical Indications Are as Important as Surgical Technique	Harris J.D.	Arthroscopy - Journal of Arthroscopic and Related Surgery (2024) 40:1 (78-80). Date of Publication: 1 Jan 2024	2024	10.1016/j.arthro.2023.07.001
Editorial Commentary: Iliotibial Band Autograft Is a Safe and Effective Technique for Hip Labral Reconstruction	Kruckeberg B.M., Philippon M.J.	Arthroscopy : the journal of arthroscopic & related surgery : official publication of the Arthroscopy Association of North America and the International Arthroscopy Association (2023). Date of Publication: 29 Dec 2023	2023	10.1016/j.arthro.2023.12.002
Good functional outcomes after endoscopic treatment for greater trochanteric pain syndrome	Karlsson L., Quist P., Helander K.N., Snaebjörnsson T., Stålman A., Lindman I., Öhlin A.	Journal of Experimental Orthopaedics (2023) 10:1 Article Number: 26. Date of Publication: 1 Dec 2023	2023	10.1186/s40634-023-00574-3
Relationship between the Arthroscopic Findings and Pathology of Greater Trochanteric Pain Syndrome	Iwamoto Y., Kaya M., Kijima H., Fujii M., Nagahata I., Miyakoshi N.	Acta medica Okayama (2023) 77:4 (371-375). Date of Publication: 1 Aug 2023	2023	10.18926/AMO/65746
Snapping Hip Syndrome: Pathoanatomy, Diagnosis, Nonoperative Therapy, and Current Concepts in Operative Management	Sugrañes J., Jackson G.R., Warrier A.A., Allahabadi S., Chahla J.	JBJS Reviews (2023) 11:6 Article Number: e23.00005. Date of Publication: 8 Jun 2023	2023	10.2106/JBJS.RVW.23.00005
Clinical outcomes after concomitant hip arthroscopy and iliotibial band lengthening with trochanteric bursectomy compared to a matched cohort	Kirby D.J., Fried J.W., Mojica E., Bloom D.A., Essilfie A.A., Youm T.	Bulletin of the Hospital for Joint Diseases (2023) 81:2 (103-108). Date of Publication: 1 Jun 2023	2023
Labral Tears and Chondral Lesions Are Common Comorbidities Identified During Endoscopic Repair of Gluteal Tendon Tears for Greater Trochanteric Pain Syndrome: A Systematic Review	Yee C., Wong M., Cohen D., Kay J., Simunovic N., Duong A., Marín-Pena O., Laskovski J.R., Ayeni O.R.	Arthroscopy - Journal of Arthroscopic and Related Surgery (2023) 39:3 (856-864.e1). Date of Publication: 1 Mar 2023	2023	10.1016/j.arthro.2022.06.031
Editorial Commentary: Treatment of Concomitant Intra-Articular Pathology in Patients With Greater Trochanteric Pain Syndrome Is Indicated by Provocative Impingement or Instability Physical Examination and Ultrasound-Guided Analgesic Injection Testing	Domb B.G., Curley A.J.	Arthroscopy - Journal of Arthroscopic and Related Surgery (2023) 39:3 (865-867). Date of Publication: 1 Mar 2023	2023	10.1016/j.arthro.2022.08.014
A 57-Year-Old Woman with Calcific Tendinitis of the Gluteus Medius Presenting with Right Lateral Hip Pain Managed by Endoscopic Debridement	Qiang L.W., Lin F.G., Chia Z.Y.	American Journal of Case Reports (2023) 24 Article Number: e938661. Date of Publication: 2023	2023	10.12659/AJCR.938661
Ultrasound-guided musculoskeletal interventional procedures around the hip: a practical guide	Albano D., Gitto S., Serpi F., Aliprandi A., Maria Sconfienza L., Messina C.	Journal of Ultrasonography (2023) 23:92 (E15-E22). Date of Publication: 1 Jan 2023	2023	10.15557/JoU.2023.0003
The 2022 International Society for Hip Preservation (ISHA) physiotherapy agreement on assessment and treatment of greater trochanteric pain syndrome (GTPS): an international consensus statement	Disantis A., Andrade A.J., Baillou A., Bonin N., Byrd T., Campbell A., Domb B., Doyle H., Enseki K., Getz B., Gosling L., Grant L., Ilizaliturri V.M., Kohlrieser D., Laskovski J., Lifshitz L., McGovern R.P., Monnington K., O’Donnell J., Takla A., Tyler T., Voight M., Wuerz T., Martin R.L.	Journal of Hip Preservation Surgery (2023) 10:1 (48-56). Date of Publication: 1 Jan 2023	2023	10.1093/jhps/hnac050
What the papers say	Bajwa A.	Journal of Hip Preservation Surgery (2023) 10:1 (58-60). Date of Publication: 1 Jan 2023	2023	10.1093/jhps/hnad012
Arthroscopic Excision of Pigmented Villonodular Synovitis of the Trochanteric Bursa	Garrasi A., Dodge G.R., Kelly J.D.	Orthopedics (2023) 46 (e381-e383). Date of Publication: 2023	2023	10.3928/01477447-20230426-02
Endoscopic treatment of gluteus medius tendon tear	Thaunat M., Pacoret V., Saad M., Saint-Etienne A., Morvan A.	Orthopaedics and Traumatology: Surgery and Research (2022) 108:8 Supplement Article Number: 103393. Date of Publication: 1 Dec 2022	2022	10.1016/j.otsr.2022.103393
Recommendations in the rehabilitation of patients undergoing hip abductor tendon repair: a systematic literature search and evidence based rehabilitation protocol	Ebert J.R., Fearon A.M., Smith P.N., Janes G.C.	Archives of Orthopaedic and Trauma Surgery (2022) 142:11 (3165-3182). Date of Publication: 1 Nov 2022	2022	10.1007/s00402-021-03952-7
Tendinopathies and Allied Disorders of the Hip	Sheridan G.A., Neufeld M.E., Moshkovitz R., Garbuz D.S., Masri B.A.	Orthopedic Clinics of North America (2022) 53:4 (393-401). Date of Publication: 1 Oct 2022	2022	10.1016/j.ocl.2022.06.003
Editorial Commentary: The Pelvis is the Lowest Vertebral Level: Diagnostic Approach to Hip-Spine Syndrome	Harris J.D.	Arthroscopy - Journal of Arthroscopic and Related Surgery (2022) 38:10 (2939-2941). Date of Publication: 1 Oct 2022	2022	10.1016/j.arthro.2022.08.009
Prognostic factors of trochanteric bursitis in surgical-staged patients: a prospective study	Dzidzishvili L., Parrón Cambero R., Mahillo Fernández I., Llanos Jiménez L.	HIP International (2022) 32:4 (530-536). Date of Publication: 1 Jul 2022	2022	10.1177/1120700020986136
Influence of Fatty Infiltration on Hip Abductor Repair Outcomes: A Systematic Review and Meta-analysis	Looney A.M., Bodendorfer B.M., Donaldson S.T., Browning R.B., Chahla J.A., Nho S.J.	The American journal of sports medicine (2022) 50:9 (2568-2580). Date of Publication: 1 Jul 2022	2022	10.1177/03635465211027911
Editorial Commentary: The Indication and Technique of Iliotibial Band Release for External Snapping Hip During Hip Arthroscopy in Patients With Femoroacetabular Impingement Syndrome	Zhang S., Li C.	Arthroscopy - Journal of Arthroscopic and Related Surgery (2022) 38:6 (1900-1903). Date of Publication: 1 Jun 2022	2022	10.1016/j.arthro.2022.02.014
Arthroscopic treatment of type I and II greater trochanteric pain syndrome	Abid H., Foissey C., Haidar I., de Saint Vincent B., Thaunat M.	Orthopaedics and Traumatology: Surgery and Research (2022) 108:4 Article Number: 103312. Date of Publication: 1 Jun 2022	2022	10.1016/j.otsr.2022.103312
Hip Gluteus Medius Tears Are Associated With Lower Femoral Neck-Shaft Angles and Higher Acetabular Center-Edge Angles	Sun H., Huang H.-J., Mamtimin M., Yang F., Duan Y.-P., Zhang X., Wang J.-Q.	Arthroscopy - Journal of Arthroscopic and Related Surgery (2022) 38:5 (1496-1505). Date of Publication: 1 May 2022	2022	10.1016/j.arthro.2021.10.006
Editorial Commentary: It Is Imperative to Fix Symptomatic Hip Gluteus Medius Tears at Time of Femoroacetabular Impingement: Why Ignore This Pain in the Butt?	Noble M.B., Laskovski J.R.	Arthroscopy - Journal of Arthroscopic and Related Surgery (2022) 38:5 (1506-1508). Date of Publication: 1 May 2022	2022	10.1016/j.arthro.2021.11.037
High Prevalence of Lumbosacral Pathology in Patients with Greater Trochanteric Pain Syndrome	Maldonado D.R., Youssefzadeh K.A., Wydra F., Sherman B., Gerhardt M.B.	Arthroscopy - Journal of Arthroscopic and Related Surgery (2022) 38:4 (1189-1192). Date of Publication: 1 Apr 2022	2022	10.1016/j.arthro.2021.09.026
Endoscopic fascia lata release for treatment of gluteal tendinopathy: a prospective study with a follow-up of 6 months to 1 year	Maes R., Safar A., Ferchichi A., Callewier A., Hernigou J.	Acta orthopaedica Belgica (2022) 88:1 (17-25). Date of Publication: 1 Mar 2022	2022	10.52628/88.1.03
Arthroscopic iliopsoas tenotomies: a systematic review of surgical technique and outcomes	Coulomb R., Nougarede B., Maury E., Marchand P., Mares O., Kouyoumdjian P.	HIP International (2022) 32:1 (4-11). Date of Publication: 1 Jan 2022	2022	10.1177/1120700020970519
Greater trochanter pain syndrome: Anatomy, pathology, differential diagnosis and treatment	Chao Z., Xin L.Ü., Jinyuan L., Xiaohu W., Xiaopei X., Zemin L.	Chinese Journal of Tissue Engineering Research (2022) 26:2 (309-315) Article Number: 2095-4344(2022)02-00309-07. Date of Publication: 1 Jan 2022	2022	10.12307/2022.048
Rehabilitation After Gluteus Medius and Minimus Treatment	Ilizaliturri V.M., Zepeda Mora R., Rodríguez Vega L.P.	Arthroscopy, Sports Medicine, and Rehabilitation (2022) 4:1 (e41-e50). Date of Publication: 1 Jan 2022	2022	10.1016/j.asmr.2021.10.024
Deep Gluteal Pain in Orthopaedics: A Challenging Diagnosis	Gonzalez-Lomas G.	The Journal of the American Academy of Orthopaedic Surgeons (2021) 29:24 (e1282-e1290). Date of Publication: 15 Dec 2021	2021	10.5435/JAAOS-D-21-00707
Open Versus Arthroscopic Surgical Management for Recalcitrant Trochanteric Bursitis: A Systematic Review	Crutchfield C.R., Padaki A.S., Holuba K.S., Arney M.M., O'Connor M.J., Menge T.J., Lynch T.S.	The Iowa orthopaedic journal (2021) 41:2 (45-57). Date of Publication: 1 Dec 2021	2021
Iliopsoas Bursitis Managed with Endoscopic Bursectomy and Lesser Trochanter Decompression: A Case Report	Alter T.D., Wichman D.M., Knapik D.M., Bessa F.S., Nho S.J.	JBJS Case Connector (2021) 11:4 Article Number: e21.00285. Date of Publication: 11 Nov 2021	2021	10.2106/JBJS.CC.21.00285
Effectiveness of arthroscopic 360° capsular release for frozen shoulder	Huang J., Zhu S., Zhao C., Huang W., Shui W., Hu N., Chen H.	Zhongguo xiu fu chong jian wai ke za zhi = Zhongguo xiufu chongjian waike zazhi = Chinese journal of reparative and reconstructive surgery (2021) 35:9 (1141-1146). Date of Publication: 15 Sep 2021	2021	10.7507/1002-1892.202103080
A systematic review evaluating the clinimetric properties of the Victorian Institute of Sport Assessment (VISA) questionnaires for lower limb tendinopathy shows moderate to high-quality evidence for sufficient reliability, validity and responsiveness-part II	Korakakis V., Whiteley R., Kotsifaki A., Stefanakis M., Sotiralis Y., Thorborg K.	Knee surgery, sports traumatology, arthroscopy : official journal of the ESSKA (2021) 29:9 (2765-2788). Date of Publication: 1 Sep 2021	2021	10.1007/s00167-021-06557-0
Evaluating lower limb tendinopathy with Victorian Institute of Sport Assessment (VISA) questionnaires: a systematic review shows very-low-quality evidence for their content and structural validity-part I	Korakakis V., Kotsifaki A., Stefanakis M., Sotiralis Y., Whiteley R., Thorborg K.	Knee surgery, sports traumatology, arthroscopy : official journal of the ESSKA (2021) 29:9 (2749-2764). Date of Publication: 1 Sep 2021	2021	10.1007/s00167-021-06598-5
Deep Gluteal Space, Peripheral Compartment, and Peritrochanteric Disorders	Perez Carro L., Gómez-Hoyos J., Fernandez Escajadillo N., Miguel Santos H., Saenz Navarro I., Sabetian Layazali P., Alfonso Fernandez A.	Techniques in Orthopaedics (2021) 36:3 (235-246). Date of Publication: 1 Sep 2021	2021	10.1097/BTO.0000000000000485
Arthroscopic Treatment for Femoroacetabular Impingement Syndrome with External Snapping Hip: A Comparison Study of Matched Case Series	Zhang S.-X., An M.-Y., Li Z.-L., Wang Z.-G., Liu Y.-J., Qi W., Li C.-B.	Orthopaedic Surgery (2021) 13:6 (1730-1738). Date of Publication: 1 Aug 2021	2021	10.1111/os.13109
Arthroscopic management of greater trochanter pain syndrome and abductor tears has demonstrated promising results in terms of improvement in pain scores and functional outcomes: a scoping review	Kay J., Memon M., Lindner D., Randelli F., Ayeni O.R.	Knee surgery, sports traumatology, arthroscopy : official journal of the ESSKA (2021) 29:8 (2401-2407). Date of Publication: 1 Aug 2021	2021	10.1007/s00167-020-06322-9
Surgical interventions for external snapping hip syndrome	Randelli F., Mazzoleni M.G., Fioruzzi A., Giai Via A., Calvisi V., Ayeni O.R.	Knee surgery, sports traumatology, arthroscopy : official journal of the ESSKA (2021) 29:8 (2386-2393). Date of Publication: 1 Aug 2021	2021	10.1007/s00167-020-06305-w
Non-surgical treatment as the first step to manage peritrochanteric space disorders	Marín-Pena O., Papavasiliou A.V., Olivero M., Galanis N., Tey-Pons M., Khanduja V.	Knee surgery, sports traumatology, arthroscopy : official journal of the ESSKA (2021) 29:8 (2417-2423). Date of Publication: 1 Aug 2021	2021	10.1007/s00167-020-06366-x
Pathogenesis and contemporary diagnoses for lateral hip pain: a scoping review	Sunil Kumar K.H., Rawal J., Nakano N., Sarmento A., Khanduja V.	Knee surgery, sports traumatology, arthroscopy : official journal of the ESSKA (2021) 29:8 (2408-2416). Date of Publication: 1 Aug 2021	2021	10.1007/s00167-020-06354-1
Intraoperative Classification System Yields Favorable Outcomes for Patients Treated Surgically for Greater Trochanteric Pain Syndrome	Annin S., Lall A.C., Meghpara M.B., Maldonado D.R., Shapira J., Rosinsky P.J., Ankem H.K., Domb B.G.	Arthroscopy - Journal of Arthroscopic and Related Surgery (2021) 37:7 (2123-2136). Date of Publication: 1 Jul 2021	2021	10.1016/j.arthro.2021.01.058
Editorial Commentary: An Optimal Classification System to Guide Prognosis and Treatment in Greater Trochanteric Pain Syndrome: Now We're Speaking the Same Language	Harris J.D.	Arthroscopy - Journal of Arthroscopic and Related Surgery (2021) 37:7 (2137-2139). Date of Publication: 1 Jul 2021	2021	10.1016/j.arthro.2021.03.083
Mid- to long-term clinical outcomes of arthroscopic surgery for external snapping hip syndrome	Chu C.-T., Hsu H., Tang H.-C., Chen A.C.-Y., Chan Y.-S.	Journal of Hip Preservation Surgery (2021) 8:2 (172-176). Date of Publication: 1 Jul 2021	2021	10.1093/jhps/hnab062
Editorial Commentary: Indications for Concurrent Procedures During Hip Femoroacetabular Impingement Arthroscopic Treatment	Gruskay J.A., Philippon M.J.	Arthroscopy - Journal of Arthroscopic and Related Surgery (2021) 37:6 (1853-1855). Date of Publication: 1 Jun 2021	2021	10.1016/j.arthro.2021.03.004
Pertrochanteric Calcifications in Patients With Greater Trochanteric Pain Syndrome: Description, Prevalence, and Correlation With Intraoperatively Diagnosed Hip Abductor Tendon Injuries	Rosinsky P.J., Yelton M.J., Ankem H.K., Meghpara M.B., Maldonado D.R., Shapira J., Yelton B.R., Lall A.C., Domb B.G.	The American journal of sports medicine (2021) 49:7 (1759-1768). Date of Publication: 1 Jun 2021	2021	10.1177/03635465211008104
Ultrasound-guided surgery for lateral snapping hip: a novel ultraminimally invasive surgical technique	Villanueva M., Iborra Á., Sanz-Ruiz P., Noriega C.	Journal of orthopaedic surgery and research (2021) 16:1 (322). Date of Publication: 19 May 2021	2021	10.1186/s13018-021-02461-y
Hip Abductor and Peritrochanteric Space Conditions	Weber A.E., Bell J.A., Bolia I.K.	Clinics in Sports Medicine (2021) 40:2 (311-322). Date of Publication: 1 Apr 2021	2021	10.1016/j.csm.2021.01.001
Making Sense of Hip Preservation Procedural Coding—Getting Paid for Your Work!	Duncan S.T., Muffly B.T., Zacharias A.J., Jacobs C.A., Stone A.V.	Arthroplasty Today (2021) 8 (110-113). Date of Publication: 1 Apr 2021	2021	10.1016/j.artd.2021.01.015
Greater trochanteric pain syndrome: Evaluation and management of a wide spectrum of pathology	Pianka M.A., Serino J., DeFroda S.F., Bodendorfer B.M.	SAGE Open Medicine (2021) 9. Date of Publication: 2021	2021	10.1177/20503121211022582
Snapping hip syndrome: A comprehensive update	Walker P., Ellis E., Scofield J., Kongchum T., Sherman W.F., Kaye A.D.	Orthopedic Reviews (2021) 13:2. Date of Publication: 2021	2021	10.52965/001c.25088
Arthrokatadysis from post-injection gluteal muscular fibrosis case report	Mi Y., Cheng B.	BMC Musculoskeletal Disorders (2020) 21:1 Article Number: 748. Date of Publication: 1 Dec 2020	2020	10.1186/s12891-020-03766-5
Hip Gluteus Medius and Minimus Endoscopic Treatment Results in Patient Satisfaction	Lubowitz J.H., Brand J.C., Rossi M.J.	Arthroscopy - Journal of Arthroscopic and Related Surgery (2020) 36:11 (2775-2776). Date of Publication: 1 Nov 2020	2020	10.1016/j.arthro.2020.09.030
External Snapping Hip Syndrome Endoscopic Treatment: “Fan-like” Technique as a Stepwise, Tailor-made Solution	Malinowski K., Kalinowski, Góralczyk A., Ribas M., Lund B., Hermanowicz K.	Arthroscopy Techniques (2020) 9:10 (e1553-e1557). Date of Publication: 1 Oct 2020	2020	10.1016/j.eats.2020.06.017
Lesions of the abductors in the hip	Kenanidis E., Kyriakopoulos G., Kaila R., Christofilopoulos P.	EFORT Open Reviews (2020) 5:8 (464-476). Date of Publication: 1 Aug 2020	2020	10.1302/2058-5241.5.190094
Endoscopic Gluteus Medius Repair With an ITB-Sparing Versus ITB-Splitting Approach: A Systematic Review and Meta-analysis	Parker E.A., Meyer A.M., Laskovski J.R., Westermann R.W.	Orthopaedic Journal of Sports Medicine (2020) 8:5. Date of Publication: 1 May 2020	2020	10.1177/2325967120922196
Platelet-Rich Plasma Versus Surgery for the Management of Recalcitrant Greater Trochanteric Pain Syndrome: A Systematic Review	Walker-Santiago R., Wojnowski N.M., Lall A.C., Maldonado D.R., Rabe S.M., Domb B.G.	Arthroscopy - Journal of Arthroscopic and Related Surgery (2020) 36:3 (875-888). Date of Publication: 1 Mar 2020	2020	10.1016/j.arthro.2019.09.044
Editorial Commentary: Platelet-Rich Plasma Versus Surgery for Hip Greater Trochanteric Pain Syndrome—Systematic Reviews Made Difficult by the Use of Vague Terms	Konyves A.	Arthroscopy - Journal of Arthroscopic and Related Surgery (2020) 36:3 (889-890). Date of Publication: 1 Mar 2020	2020	10.1016/j.arthro.2019.12.019
Radiofrequency Microdebridement as an Adjunct to Arthroscopic Surgical Treatment for Recalcitrant Gluteal Tendinopathy: A Double-Blind, Randomized Controlled Trial	Blakey C.M., O’Donnell J., Klaber I., Singh P., Arora M., Takla A., Fitzpatrick J.	Orthopaedic Journal of Sports Medicine (2020) 8:1. Date of Publication: 1 Jan 2020	2020	10.1177/2325967119895602
Atypical Hip Pain in Femoroacetabular Impingement: A Comparison of Outcomes Based on Primary Hip Pain Location	Hamula M.J., Ryan M.K., Baron S.L., Bloom D.A., Youm T.	The American journal of sports medicine (2020) 48:1 (167-172). Date of Publication: 1 Jan 2020	2020	10.1177/0363546519887733
Acute traumatic tear of the gluteus medius and gluteus minimus in a marathon runner	Godshaw B., Wong M., Ojard C., Williams G., Suri M., Jones D.	Ochsner Journal (2019) 19:4 (405-409). Date of Publication: 1 Dec 2019	2019	10.31486/toj.18.0090
Surgical Treatment of Gluteus Medius Tears Augmented With Allograft Human Dermis	Pascual-Garrido C., Schwabe M.T., Chahla J., Haneda M.	Arthroscopy Techniques (2019) 8:11 (e1379-e1387). Date of Publication: 1 Nov 2019	2019	10.1016/j.eats.2019.07.014
Hip arthroscopy in athletes (intra and extra-articular pathologies)	Thaunat M., de Saint Vincent B.	Revue du Rhumatisme Monographies (2019) 86:4 (287-293). Date of Publication: 1 Sep 2019	2019	10.1016/j.monrhu.2019.06.004
The role of surgical intervention in chronic hip abductor deficiency	Jain R., Chan G.	British Journal of Surgery (2019) 106:SUPPL, 6 (108). Date of Publication: 1 Sep 2019	2019
Greater Trochanteric Pain Syndrome: An Intraoperative Endoscopic Classification System with Pearls to Surgical Techniques and Rehabilitation Protocols	Lall A.C., Schwarzman G.R., Battaglia M.R., Chen S.L., Maldonado D.R., Domb B.G.	Arthroscopy Techniques (2019) 8:8 (e889-e903). Date of Publication: 1 Aug 2019	2019	10.1016/j.eats.2019.04.004
Hip Arthroscopy: extra-articular Procedures	Perets I., Rybalko D., Mu B.H., Friedman A., Morgenstern D.R., Domb B.G.	HIP International (2019) 29:4 (346-354). Date of Publication: 1 Jul 2019	2019	10.1177/1120700019840729
Hip arthroscopy for femoroacetabular impingement syndrome performed with modern surgical techniques provides high survivorship and durable outcome	Nho S.J., Cvetanovich G.L., Beck E.C., Neal W.H., Harris J.D., Weber A.E., Mather R.C.	Orthopaedic Journal of Sports Medicine (2019) 7:7 Supplement 5. Date of Publication: 1 Jul 2019	2019	10.1177/2325967119S00319
Hypermobility among patients with greater trochanteric pain syndrome	Reimer L.C.U., Jacobsen J.S., Mechlenburg I.	Danish Medical Journal (2019) 66:4 Article Number: A5539. Date of Publication: 1 Apr 2019	2019
Leucocyte-Rich Platelet-Rich Plasma Treatment of Gluteus Medius and Minimus Tendinopathy: A Double-Blind Randomized Controlled Trial With 2-Year Follow-up	Fitzpatrick J., Bulsara M.K., O'Donnell J., Zheng M.H.	The American journal of sports medicine (2019) 47:5 (1130-1137). Date of Publication: 1 Apr 2019	2019	10.1177/0363546519826969
The Modified Resisted Internal Rotation Test for Detection of Gluteal Tendon Tears	Walker-Santiago R., Ortiz-Declet V., Maldonado D.R., Wojnowski N.M., Domb B.G.	Arthroscopy Techniques (2019) 8:3 (e331-e334). Date of Publication: 1 Mar 2019	2019	10.1016/j.eats.2018.11.006
Gluteus medius tears of the hip: a comprehensive approach	LaPorte C., Vasaris M., Gossett L., Boykin R., Menge T.	Physician and Sportsmedicine (2019) 47:1 (15-20). Date of Publication: 2 Jan 2019	2019	10.1080/00913847.2018.1527172
Paraneoplastic syndrome presenting with polymyalgia rheumatica-like accumulations on(18)f-fluorodeoxyglucose-positron emission tomography/computed tomography	Umetsu A., Shimizu T., Iwamoto N., Hashiguchi K., Eguchi M., Okamoto M., Endo Y., Tsuji S., Takatani A., Igawa T., Sumiyoshi R., Koga T., Kawashiri S.-Y., Ichinose K., Tamai M., Nakamura H., Origuchi T., Kawakami A.	Internal Medicine (2019) 58:6 (861-864). Date of Publication: 2019	2019	10.2169/internalmedicine.1847-18
Hot topics in musculoskeletal ultrasound	Lisle D.	Ultrasound in Medicine and Biology (2019) 45 Supplement 1 (S1-S2). Date of Publication: 1 Jan 2019	2019	10.1016/j.ultrasmedbio.2019.07.418
Peri-articular disease of the hip : Greater trochanteric pain syndrome	Safar A., Maes, Charles T., Callewier A.	Revue Medicale de Bruxelles (2019) 40:4 (324-328). Date of Publication: 2019	2019
Conventional and Arthrographic Magnetic Resonance Techniques for Hip Evaluation: What the Radiologist Should Know	Schmaranzer F., Cerezal L., Llopis E.	Seminars in Musculoskeletal Radiology (2019) 23:3 (227-251). Date of Publication: 2019	2019	10.1055/s-0039-1678729
Arthroscopic treatment of trochanteric bursitis	Magi G.J., Carucci J.P., Bergués S.	Orthopaedic Journal of Sports Medicine (2018) 6:12 Supplement 5. Date of Publication: 1 Dec 2018	2018	10.1177/2325967118S00177
2018 AAA International Meeting		Orthopaedic Journal of Sports Medicine (2018) 6:12 Supplement 5. Date of Publication: 1 Dec 2018	2018
Arthroscopic treatment of greater trochanteric pain syndrome	Alpoim F., Pires F., Oliveira F., Leal F., Monteiro E., Miranda A.	HIP International (2018) 28 Supplement 1 (74). Date of Publication: 1 Sep 2018	2018	10.1177/1120700018801118
Hip arthroscopy: Indications, outcomes and complications	Jamil M., Dandachli W., Noordin S., Witt J.	International Journal of Surgery (2018) 54 (341-344). Date of Publication: 1 Jun 2018	2018	10.1016/j.ijsu.2017.08.557
Editorial Commentary: Hip Trochanteric Bursitis and Femoroacetabular Impingement: The Arthroscope Is Only the Tool	Maffulli N.	Arthroscopy - Journal of Arthroscopic and Related Surgery (2018) 34:5 (1461-1462). Date of Publication: 1 May 2018	2018	10.1016/j.arthro.2018.01.004
Outcomes of Arthroscopic Management of Trochanteric Bursitis in Patients With Femoroacetabular Impingement: A Comparison of Two Matched Patient Groups	Vap A.R., Mitchell J.J., Briggs K.K., McNamara S.C., Philippon M.J.	Arthroscopy - Journal of Arthroscopic and Related Surgery (2018) 34:5 (1455-1460). Date of Publication: 1 May 2018	2018	10.1016/j.arthro.2017.10.053
The effectiveness of platelet-rich plasma injections in gluteal tendinopathy-a randomised, double-blind controlled trial comparing a single platelet-rich plasma injection with a single corticosteroid injection	Fitzpatrick J., Bulsara M.K., Zheng M.H., O'Donnell J., McCrory P.R.	Clinical Journal of Sport Medicine (2018) 28:3 (e41). Date of Publication: 1 May 2018	2018
Editorial Commentary: Treatment of Partial Thickness Undersurface Abductor Tears of the Hip: Like Backwards a Bike Riding	Ochiai D.	Arthroscopy - Journal of Arthroscopic and Related Surgery (2018) 34:4 (1200-1201). Date of Publication: 1 Apr 2018	2018	10.1016/j.arthro.2017.11.024
Endoscopic Gluteus Medius and Minimus Repair With Allograft Augmentation Using Acellular Human Dermis	Laskovski J., Urchek R.	Arthroscopy Techniques (2018) 7:3 (e225-e230). Date of Publication: 1 Mar 2018	2018	10.1016/j.eats.2017.08.073
When it's not a hamstring strain	Hirschi D.M., Rich B.S.E.	Clinical Journal of Sport Medicine (2018) 28:2 (e29-e30). Date of Publication: 1 Mar 2018	2018	10.1097/JSM.0000000000000592
The Effectiveness of Platelet-Rich Plasma Injections in Gluteal Tendinopathy: A Randomized, Double-Blind Controlled Trial Comparing a Single Platelet-Rich Plasma Injection With a Single Corticosteroid Injection	Fitzpatrick J., Bulsara M.K., O'Donnell J., McCrory P.R., Zheng M.H.	The American journal of sports medicine (2018) 46:4 (933-939). Date of Publication: 1 Mar 2018	2018	10.1177/0363546517745525
Abductor tendon tears of the hip	Pierce T.P., Issa K., Kurowicki J., Festa A., McInerney V.K., Scillia A.J.	JBJS Reviews (2018) 6:3 Article Number: e6. Date of Publication: 1 Mar 2018	2018	10.2106/JBJS.RVW.17.00076
Incorporating Hip Arthroscopy Into A Practice	Safran M.R., Bedi A., Byrd J.W.T., Guanche C.A., Ilizaliturri V., Lynch T.S., Martin H.D., Matsuda D.K., McCarthy J.C., Philippon M.J., Sampson T.G., Suarez-Ahedo C.	Instructional course lectures (2018) 67 (453-472). Date of Publication: 15 Feb 2018	2018
Detection of serum level changes of matrix metalloprotienase-13 and inter leukin-1 beta during remission and flare-ups of primary osteoarthritis of the knees	Abdelmotaleb Gazar Y.	Osteoporosis International (2018) 29:1 Supplement 1 (S177-S178). Date of Publication: 2018	2018	10.1007/s00198-018-4465-1
Detection of serum level changes of matrix metalloprotienase-13 and inter leukin-1 beta during remission and flare-ups of primary osteoarthritis of the knees	Abd Elmotaleb Gazar Y.	International Journal of Rheumatic Diseases (2017) 20 Supplement 1 (21). Date of Publication: 1 Oct 2017	2017	10.1111/1756-185X.13178
Effectiveness of arthroscopic capsular release to treat primary severe frozen shoulder through trans cuff portal	Lu Z., Wang J., Xu B., You W., Wang J.	Zhongguo xiu fu chong jian wai ke za zhi = Zhongguo xiufu chongjian waike zazhi = Chinese journal of reparative and reconstructive surgery (2017) 31:7 (773-777). Date of Publication: 1 Jul 2017	2017	10.7507/1002-1892.201702012
Tendinopathies of the hip : Treatment recommendations according to evidence-based medicine	Macke C., Krettek C., Brand S.	Der Unfallchirurg (2017) 120:3 (192-198). Date of Publication: 1 Mar 2017	2017	10.1007/s00113-016-0286-x
Clinical results of endoscopic treatment of greater trochanteric pain syndrome	Zeman P., Rafi M., Skala P., Zeman J., Matějka J., Pavelka T.	Acta Chirurgiae Orthopaedicae et Traumatologiae Cechoslovaca (2017) 84:3 (168-174). Date of Publication: 2017	2017
Detection of serum level changes of matrix metalloprotienase-13 and inter leukin-1 beta during remission and flare-ups of primary osteoarthritis of the knees	Abd Elmotaleb Y., Bassiouni H.	Osteoporosis International (2017) 28 Supplement 1 (S150). Date of Publication: 2017	2017	10.1007/s00198-017-3950-2
The outcome of endoscopy for recalcitrant greater trochanteric pain syndrome	Drummond J., Fary C., Tran P.	Archives of Orthopaedic and Trauma Surgery (2016) 136:11 (1547-1554). Date of Publication: 1 Nov 2016	2016	10.1007/s00402-016-2511-z
Endoscopic Trochanteric Bursectomy and Iliotibial Band Release for Persistent Trochanteric Bursitis	Mitchell J.J., Chahla J., Vap A.R., Menge T.J., Soares E., Frank J.M., Dean C.S., Philippon M.J.	Arthroscopy Techniques (2016) 5:5 (e1185-e1189). Date of Publication: 1 Oct 2016	2016	10.1016/j.eats.2016.07.005
Management of unintentional neuroaxial block from lumbar paravertebral block	Manvar A., Waldinger R., Chiang C.	Regional Anesthesia and Pain Medicine (2016) 41:5. Date of Publication: 1 Sep 2016	2016
Is there a role of iliopsoas tendon anatomy in determining efficacy of surgical release for central iliopsoas impingement?	Sheehan S., Blankenbaker D., Yu T.	Skeletal Radiology (2016) 45:8 (1153-1154). Date of Publication: August 2016	2016	10.1007/s00256-016-2415-6
Diagnosis: Alkaptonuria	Bassily E., O'Dell M.C., Homan B., Wasyliw C.	Orthopedics (2016) 39:4 (e810-e813). Date of Publication: 1 Jul 2016	2016	10.3928/01477447-20160503-03
Iliopsoas: Pathology, Diagnosis, and Treatment	Anderson C.N.	Clinics in Sports Medicine (2016) 35:3 (419-433). Date of Publication: 1 Jul 2016	2016	10.1016/j.csm.2016.02.009
Peritrochanteric Endoscopy	Mosier B.A., Quinlan N.J., Martin S.D.	Clinics in Sports Medicine (2016) 35:3 (449-467). Date of Publication: 1 Jul 2016	2016	10.1016/j.csm.2016.03.001
Diagnosis, Evaluation, and Endoscopic Repair of Partial Articular Gluteus Tendon Avulsion	Nho S.J., Grzybowski J.S., Bogunovic L., Kuhns B.D., Mather R.C., Salata M.J., Bush-Joseph C.A.	Arthroscopy Techniques (2016) 5:3 (e425-e431). Date of Publication: 1 Jun 2016	2016	10.1016/j.eats.2016.01.023
Clinical results of endoscopic treatment without repair for partial thickness gluteal tears	Coulomb R., Essig J., Mares O., Asencio G., Kouyoumdjian P., May O.	Orthopaedics and Traumatology: Surgery and Research (2016) 102:3 (391-395). Date of Publication: 1 May 2016	2016	10.1016/j.otsr.2016.01.007
Greater Trochanteric Pain Syndrome	Redmond J.M., Chen A.W., Domb B.G.	The Journal of the American Academy of Orthopaedic Surgeons (2016) 24:4 (231-240). Date of Publication: 1 Apr 2016	2016	10.5435/JAAOS-D-14-00406
Endoscopic treatment of gluteus medius tears a review	Lerebours F.R., Cohn R., Youm T.	Bulletin of the Hospital for Joint Diseases (2016) 74:1 (58-62). Date of Publication: 1 Mar 2016	2016
Diagnosis and Treatment of Hip Girdle Pain in the Athlete	Prather H., Cheng A.	PM and R (2016) 8:3 Supplement (S45-S60). Date of Publication: 1 Mar 2016	2016	10.1016/j.pmrj.2015.12.009
Endoscopic management of gluteus medius tendon tears	Thaunat M., Noël E., Nové-Josserand L., Murphy C.G., Sbiyaa M., Sonnery-Cottet B.	Sports Medicine and Arthroscopy Review (2016) 24:1 (11-18). Date of Publication: 28 Jan 2016	2016	10.1097/JSA.0000000000000082
Case report of severe hypoglycemia 5 years post sleeve gastrectomy	Kellett S., Tsoukas G.O.	Endocrine Reviews (2016) 37:2 Supplement 1. Date of Publication: 2016	2016	10.1210/endo-meetings.2016.OABA.7.FRI-603
Partial gluteus tendon rupture-results following endoscopic treatment	Santos-Pereira R., Aleixo C., Oliveira M., Portela R., Grazina R., Bernardes M., Sá D., Sarmento A.	Osteoporosis International (2016) 27:SUPPL 1 (S446). Date of Publication: 2016	2016	10.1007/s00198-016-3530-x
Surgical treatment of Synovial osteochondromatosis of the hip using a modified-hardinge approach with a Z-shaped capsular incision	Takeda Y., Fukunishi S., Nishio S., Fujihara Y., Fukui T., Okahisa S., Yoshiya S.	Orthopedic Reviews (2015) 7:4 (90-92) Article Number: 5705. Date of Publication: 28 Dec 2015	2015	10.4081/or.2015.5705
Clinical outcomes of trochanteric syndrome endoscopically treated	Domínguez A., Seijas R., Ares O., Sallent A., Cuscó X., Cugat R.	Archives of Orthopaedic and Trauma Surgery (2015) 135:1 (89-94). Date of Publication: 9 Nov 2015	2015	10.1007/s00402-014-2106-5
Disorders of the peritrochanteric and deep gluteal space: New frontiers for arthroscopy	Thomas Byrd J.W.	Sports Medicine and Arthroscopy Review (2015) 23:4 (221-231). Date of Publication: 3 Nov 2015	2015	10.1097/jsa.0000000000000085
A new mini-open anterior-oblique approach for femoroacetabular impingement	Narayanasetty K., Massraf A.	HIP International (2015) 25 SUPPL. 1 (S4). Date of Publication: November 2015	2015	10.5301/hipint.5000333
Outcomes of Open Versus Endoscopic Repair of Abductor Muscle Tears of the Hip: A Systematic Review	Chandrasekaran S., Lodhia P., Gui C., Vemula S.P., Martin T.J., Domb B.G.	Arthroscopy - Journal of Arthroscopic and Related Surgery (2015) 31:10 (2057-2067). Date of Publication: 1 Oct 2015	2015	10.1016/j.arthro.2015.03.042
Atypical hip pain: Is it ischiofemoral impingement?	Mittal G., Parry J., Saifuddin A.	Rheumatology (United Kingdom) (2015) 54 Supplement 1 (i182). Date of Publication: 1 Apr 2015	2015	10.1093/rheumatology/kev091.026
Clinical features that predict the need for operative intervention in gluteus medius tears	Chandrasekaran S., Pavan Vemula S., Gui C., Suarez-Ahedo C., Lodhia P., Domb B.G.	Orthopaedic Journal of Sports Medicine (2015) 3:2 (1-5). Date of Publication: 1 Feb 2015	2015	10.1177/2325967115571079
Trochanteric micropuncture: Treatment for gluteus medius tendinopathy	Redmond J.M., Cregar W.M., Gupta A., Hammarstedt J.E., Martin T.J., Domb B.G.	Arthroscopy Techniques (2015) 4:1 (e87-e90). Date of Publication: 1 Feb 2015	2015	10.1016/j.eats.2014.11.009
A review of surgical repair methods and patient outcomes for gluteal tendon tears	Ebert J.R., Bucher T.A., Ball S.V., Janes G.C.	HIP International (2015) 25:1 (15-23). Date of Publication: 2015	2015	10.5301/hipint.5000183
Clinical outcomes of trochanteric syndrome endoscopically treated	Domínguez A., Seijas R., Ares O., Sallent A., Cuscó X., Cugat R.	Archives of Orthopaedic and Trauma Surgery (2015) 135:1 (89-94). Date of Publication: 1 Jan 2015	2015	10.1007/s00402-014-2106-5
Tuberculosis of the trochanteric bursa: a case report	Kim S.-T., Moon M.-S., Yoon M.-G., Park W.-S., Heo J.-H.	Journal of orthopaedic surgery (Hong Kong) (2014) 22:1 (126-129). Date of Publication: 1 Apr 2014	2014
Peri-articular diseases of the hip: Emerging frontiers in arthroscopic and endoscopic treatments	Aprato A., Jayasekera N., Bajwa A., Villar R.N.	Journal of Orthopaedics and Traumatology (2014) 15:1 (1-11). Date of Publication: March 2014	2014	10.1007/s10195-013-0253-z
Outcomes of endoscopic treatment for greater trochanteric pain syndrome: Minimum of two- year follow-up	Domb B.G., Lindner D., Schwindel L., Stake C.E., El Bitar Y.	Orthopaedic Journal of Sports Medicine (2014) 2:3 Supplement 1. Date of Publication: 1 Mar 2014	2014	10.1177/2325967114S00012
[Greater trochanteric pain syndrome of the hip].	Haviv B., Bronak S., Thein R.	Harefuah (2014) 153:2 (97-100, 126). Date of Publication: Feb 2014	2014
Greater trochanteric pain syndrome diagnosis and treatment	Mallow M., Nazarian L.N.	Physical Medicine and Rehabilitation Clinics of North America (2014) 25:2 (279-289). Date of Publication: May 2014	2014	10.1016/j.pmr.2014.01.009
Results of labral-level arthroscopic iliopsoas tenotomies for the treatment of labral impingement	Nelson I.R., Keene J.S.	Arthroscopy - Journal of Arthroscopic and Related Surgery (2014) 30:6 (688-694). Date of Publication: June 2014	2014	10.1016/j.arthro.2014.02.027
Imaging and management of greater trochanteric pain syndrome	Chowdhury R., Naaseri S., Lee J., Rajeswaran G.	Postgraduate Medical Journal (2014) 90:1068 (576-581). Date of Publication: 1 Oct 2014	2014	10.1136/postgradmedj-2013-131828
Peri-articular diseases of the hip: Emerging frontiers in arthroscopic and endoscopic treatments	Aprato A., Jayasekera N., Bajwa A., Villar R.N.	Journal of Orthopaedics and Traumatology (2014) 15:1 (1-11). Date of Publication: 2014	2014	10.1007/s10195-013-0253-z
Results of labral-level arthroscopic iliopsoas tenotomies for the treatment of labral impingement	Nelson I.R., Keene J.S.	Arthroscopy - Journal of Arthroscopic and Related Surgery (2014) 30:6 (688-694). Date of Publication: 2014	2014	10.1016/j.arthro.2014.02.027
Managing hip pain in the athlete	Prather H., Colorado B., Hunt D.	Physical Medicine and Rehabilitation Clinics of North America (2014) 25:4 (789-812). Date of Publication: 2014	2014	10.1016/j.pmr.2014.06.012
Outcomes of endoscopic treatment for greater trochanteric pain syndrome: Minimum of two-year follow-up	Domb B.G., Lindner D., Schwindel L., Stake C.E., El Bitar Y.	Orthopaedic Journal of Sports Medicine (2014) 2:3 Supplement 1. Date of Publication: 2014	2014	10.1177/2325967114S00012
Hip arthroscopy for extra-articular hip disease	Reich M.S., Shannon C., Tsai E., Salata M.J.	Current Reviews in Musculoskeletal Medicine (2013) 6:3 (250-257). Date of Publication: September 2013	2013	10.1007/s12178-013-9177-8
Peritrochanteric Access and Gluteus Medius Repair	Byrd J.W.T.	Arthroscopy Techniques (2013) 2:3 (e243-e246). Date of Publication: August 2013	2013	10.1016/j.eats.2013.02.014
A case of frozen hip: A diagnosis we should consider more often?	Ntatsaki E., Aye T., Sykes M., Riaz I., Merry P., Dhatariya K.K.	Diabetes (2013) 62 SUPPL. 1 (A732). Date of Publication: July 2013	2013	10.2337/db13-2845-2964
Arthroscopic bursectomy for recalcitrant trochanteric bursitis after hip arthroplasty.	Van Hofwegen C., Baker 3rd. C.L., Savory C.G., Baker Jr. C.L.	Journal of surgical orthopaedic advances (2013) 22:2 (143-147). Date of Publication: 2013 Summer	2013	10.3113/JSOA.2013.0143
A case of frozen hip-a diagnosis we should consider more often?	Ntatsaki E., Aye T.T., Sykes M., Riaz I., Dhatariya K., Merry P.	Annals of the Rheumatic Disease (2013) 71 SUPPL. 3. Date of Publication: June 2013	2013	10.1136/annrheumdis-2012-eular.1098
Endoscopic Repair of Full-Thickness Gluteus Medius Tears	Domb B.G., Carreira D.S.	Arthroscopy Techniques (2013) 2:2 (e77-e81). Date of Publication: May 2013	2013	10.1016/j.eats.2012.11.005
Surgical management of internal snapping hip syndrome: A systematic review evaluating open and arthroscopic approaches	Khan M., Adamich J., Simunovic N., Philippon M.J., Bhandari M., Ayeni O.R.	Arthroscopy - Journal of Arthroscopic and Related Surgery (2013) 29:5 (942-948). Date of Publication: May 2013	2013	10.1016/j.arthro.2013.01.016
Greater Trochanteric Pain Syndrome: Endoscopic Treatment Options	Barnthouse N.C., Wente T.M., Voos J.E.	Operative Techniques in Sports Medicine (2012) 20:4 (320-324). Date of Publication: December 2012	2012	10.1053/j.otsm.2012.09.006
Endoscopic treatment of the external snapping hip syndrome: Surgical technique and report of two cases	Kunac N., Tršek D., Medančić N., Starčević D., Hašpl M.	Acta Clinica Croatica (2012) 51:4 (661-666). Date of Publication: 2012	2012
Endoscopic Bursectomy and Iliotibial Tract Release as a Treatment for Refractory Greater Trochanteric Pain Syndrome: A New Endoscopic Approach With Early Results	Govaert L.H.M., van Dijk C.N., Zeegers A.V.C.M., Albers G.H.R.	Arthroscopy Techniques (2012) 1:2 (e161-e164). Date of Publication: December 2012	2012	10.1016/j.eats.2012.06.001
Accessibility of extra-articular pathologies of iliopsoas tendon and bursitis of greater trochanter in hip arthroscopy	Thorey F., Budde S., Ettinger M., Albrecht U.V., Ezechieli M.	Knee Surgery, Sports Traumatology, Arthroscopy (2012) 20:11 (2348-2352). Date of Publication: November 2012	2012	10.1007/s00167-012-2137-9
Calcium pyrophosphate dihydrate deposition in the trochanteric hip bursa presenting as acute hip pain	Salar O., Mushtaq F., Ahmed M.	BMJ Case Reports (2012). Date of Publication: 2012	2012	10.1136/bcr.12.2011.5426
Arthroscopy of the hip, the snapping hip: Surgical management pearls	Shu B., Safran M.R.	Techniques in Orthopaedics (2012) 27:3 (193-204). Date of Publication: September 2012	2012	10.1097/BTO.0b013e3182697f13
Management of the greater trochanteric pain syndrome: A systematic review	Del Buono A., Papalia R., Khanduja V., Denaro V., Maffulli N.	British Medical Bulletin (2012) 102:1 (115-131). Date of Publication: June 2012	2012	10.1093/bmb/ldr038
Hip and Pelvic Injections	Van Thiel G.S., Chahal J., Mall N., Heard W., Jordan M.A., Nho S.J.	Operative Techniques in Sports Medicine (2012) 20:2 (142-153). Date of Publication: June 2012	2012	10.1053/j.otsm.2012.04.001
Acute Traumatic Tear of Gluteus Medius and Minimus Tendons in a Patient Without Antecedant Peritrochanteric Hip Pain	Stanton M.C., Maloney M.D., DeHaven K.E., Giordano B.D.	Geriatric Orthopaedic Surgery and Rehabilitation (2012) 3:2 (84-88). Date of Publication: June 2012	2012	10.1177/2151458512441795
Arthroscopic treatment of recalcitrant greater trochanteric bursitis with minimum two-year followup	Larose C., Guanche C.A.	Arthroscopy - Journal of Arthroscopic and Related Surgery (2012) 28:6 SUPPL. 2 (e59-e60). Date of Publication: June 2012	2012	10.1016/j.arthro.2012.04.034
The outcome of arthroscopic ilio-tibial band release in the treatment of lateral hip pain after total hip replacement	O'Donnell J.M., Chia A., Singh P.J.	Arthroscopy - Journal of Arthroscopic and Related Surgery (2012) 28:6 SUPPL. 2 (e60). Date of Publication: June 2012	2012	10.1016/j.arthro.2012.04.035
Abstracts Presented at the Annual Scientific Meeting of the International Society for Hip Arthroscopy 2011		Arthroscopy - Journal of Arthroscopic and Related Surgery (2012) 28:6 SUPPL. 2. Date of Publication: June 2012	2012
Hip arthroscopy: An emerging technique and indications	Rath E., Tsvieli O., Levy O.	Israel Medical Association Journal (2012) 14:3 (170-173). Date of Publication: March 2012	2012
An introduction to hip arthroscopy. Part two: Indications, outcomes and complications	Wall P.D.H., Brown J.S., Karthikeyan S., Griffin D.	Orthopaedics and Trauma (2012) 26:1 (38-43). Date of Publication: February 2012	2012	10.1016/j.mporth.2011.10.004
Retro-trochanteric sciatica-like pain: Current concept	Meknas K., Johansen O., Kartus J.	Knee Surgery, Sports Traumatology, Arthroscopy (2011) 19:11 (1971-1985). Date of Publication: November 2011	2011	10.1007/s00167-011-1573-2
Arthroscopic release of external snapping hip syndrome	Somers J.F.A.	Arthroscopy - Journal of Arthroscopic and Related Surgery (2011) 27:10 SUPPL. 1 (e151). Date of Publication: October 2011	2011	10.1016/j.arthro.2011.08.126
Current imaging of the rotator cuff	Gazzola S., Bleakney R.R.	Sports Medicine and Arthroscopy Review (2011) 19:3 (300-309). Date of Publication: September 2011	2011	10.1097/JSA.0b013e3182189468
Soft Tissue Pathology Around the Hip	Ilizaliturri V.M., Camacho-Galindo J., Evia Ramirez A.N., Gonzalez Ibarra Y.L., Millan S.M., Busconi B.D.	Clinics in Sports Medicine (2011) 30:2 (391-415). Date of Publication: April 2011	2011	10.1016/j.csm.2010.12.009
Hip arthroscopy: Current indications and setup	Chen A.F., Wright V.	Operative Techniques in Orthopaedics (2010) 20:4 (212-216). Date of Publication: December 2010	2010	10.1053/j.oto.2010.09.016
Partial-thickness tears of the gluteus medius: Rationale and technique for trans-tendinous endoscopic repair	Domb B.G., Nasser R.M., Botser I.B.	Arthroscopy - Journal of Arthroscopic and Related Surgery (2010) 26:12 (1697-1705+e228). Date of Publication: December 2010	2010	10.1016/j.arthro.2010.06.002
Hip Injuries in Athletes	Blankenbaker D.G., De Smet A.A.	Radiologic Clinics of North America (2010) 48:6 (1155-1178). Date of Publication: November 2010	2010	10.1016/j.rcl.2010.07.003
Gluteus medius tear mimicking greater trochanteric bursitis: A case report	Vongvorachoti J., Sheth P.	PM and R (2010) 2:9 SUPPL. 1 (S76-S77). Date of Publication: September 2010	2010
Gluteus medius tendon tear-An underdiagnosed entity: A case report	Nagarajan R., DeSantis N.M.	PM and R (2010) 2:9 SUPPL. 1 (S77). Date of Publication: September 2010	2010
Greater trochanteric pain syndrome	Strauss E.J., Nho S.J., Kelly B.T.	Sports Medicine and Arthroscopy Review (2010) 18:2 (113-119). Date of Publication: June 2010	2010	10.1097/JSA.0b013e3181e0b2ff
Endoscopic treatment of snapping hips, iliotibial band, and iliopsoas tendon	Ilizaliturri Jr. V.M., Camacho-Galindo J.	Sports Medicine and Arthroscopy Review (2010) 18:2 (120-127). Date of Publication: June 2010	2010	10.1097/JSA.0b013e3181dc57a5
Hip arthroscopy - an emerging technique and indications	Rath E.	Journal of Biomechanics (2010) 43 SUPPL. 1 (S11). Date of Publication: June 2010	2010
Balloon Dissection for Improved Access to the Peritrochanteric Compartment	Audenaert E., Pattyn C.	Arthroscopy - Journal of Arthroscopic and Related Surgery (2009) 25:11 (1349-1353). Date of Publication: November 2009	2009	10.1016/j.arthro.2009.06.020
The peritrochanteric space of the hip.	Voos J.E., Ranawat A.S., Kelly B.T.	Instructional course lectures (2009) 58 (193-201). Date of Publication: 2009	2009
Advanced techniques in hip arthroscopy.	Larson C.M., Guanche C.A., Kelly B.T., Clohisy J.C., Ranawat A.S.	Instructional course lectures (2009) 58 (423-436). Date of Publication: 2009	2009
Hip pain in young adults and the role of hip arthroscopy	Schilders E., Dimitrakopoulou A., Talbot J.C., Bismil Q.	Orthopaedics and Trauma (2009) 23:2 (128-136). Date of Publication: April 2009	2009	10.1016/j.cuor.2008.08.008
Differential Diagnosis of Pain Around the Hip Joint	Tibor L.M., Sekiya J.K.	Arthroscopy - Journal of Arthroscopic and Related Surgery (2008) 24:12 (1407-1421). Date of Publication: December 2008	2008	10.1016/j.arthro.2008.06.019
Labral tears: Understanding the significance of acetabular rim lesions	Wood T., Young D.	Medicine Today (2008) 9:2 (71-75). Date of Publication: February 2008	2008
Arthroscopic Anatomy and Surgical Techniques for Peritrochanteric Space Disorders in the Hip	Voos J.E., Rudzki J.R., Shindle M.K., Martin H., Kelly B.T.	Arthroscopy - Journal of Arthroscopic and Related Surgery (2007) 23:11 (1246.e1-1246.e5). Date of Publication: November 2007	2007	10.1016/j.arthro.2006.12.014
Arthroscopic Bursectomy With Concomitant Iliotibial Band Release for the Treatment of Recalcitrant Trochanteric Bursitis	Farr D., Selesnick H., Janecki C., Cordas D.	Arthroscopy - Journal of Arthroscopic and Related Surgery (2007) 23:8 (905.e1-905.e5). Date of Publication: August 2007	2007	10.1016/j.arthro.2006.10.021
Arthroscopic Bursectomy for Recalcitrant Trochanteric Bursitis	Baker Jr. C.L., Massie R.V., Hurt W.G., Savory C.G.	Arthroscopy - Journal of Arthroscopic and Related Surgery (2007) 23:8 (827-832). Date of Publication: August 2007	2007	10.1016/j.arthro.2007.02.015
Hip and Pelvic Injuries in the Young Athlete	Weiss J.M., Ramachandran M.	Operative Techniques in Sports Medicine (2006) 14:3 (212-217). Date of Publication: Jul 2006	2006	10.1053/j.otsm.2006.04.002
Early results of endoscopic trochanter bursectomy	Wiese M., Rubenthaler F., Willburger R.E., Fennes S., Haaker R.	International Orthopaedics (2004) 28:4 (218-221). Date of Publication: August 2004	2004	10.1007/s00264-004-0569-7
Evidence-based soft tissue rheumatology. III: Trochanteric bursitis	Alvarez-Nemegyei J., Canoso J.J.	Journal of Clinical Rheumatology (2004) 10:3 (123-124). Date of Publication: Jun 2004	2004
Arthroscopic capsular release for frozen shoulder	Akpinar S., Ozalay M., Hersekli M.A., Ozkoç G., Tandogan R.N.	Acta orthopaedica et traumatologica turcica (2003) 37:3 (213-218). Date of Publication: 2003	2003
Hip arthroscopy: Complications in 1054 cases	Clarke M.T., Arora A., Villar R.N.	Clinical Orthopaedics and Related Research (2003) 406 (84-88). Date of Publication: 1 Jan 2003	2003	10.1097/00003086-200301000-00014
Endoscopic treatment of calcific tendinitis of gluteus medius and minimus.	Kandemir U., Bharam S., Philippon M.J., Fu F.H.	Arthroscopy : the journal of arthroscopic & related surgery : official publication of the Arthroscopy Association of North America and the International Arthroscopy Association (2003) 19:1 (E4). Date of Publication: Jan 2003	2003
The role of arthroscopic bursectomy in the treatment of trochanteric bursitis.	Fox J.L.	Arthroscopy : the journal of arthroscopic & related surgery : official publication of the Arthroscopy Association of North America and the International Arthroscopy Association (2002) 18:7 (E34). Date of Publication: Sep 2002	2002
Complications of arthroscopy of the hip	Griffin D.R., Villar R.N.	Journal of Bone and Joint Surgery - Series B (1999) 81:4 (604-606). Date of Publication: July 1999	1999	10.1302/0301-620X.81B4.9102
Bursoscopy of the trochanteric bursa	Bradley D.M., Dillingham M.F.	Arthroscopy (1998) 14:8 (884-887). Date of Publication: 1998	1998	10.1016/S0749-8063(98)70027-1

## Sheet: SCOPUS
Title	Authors	Year	Source title	DOI
Editorial Commentary: Platelet-Rich Plasma Versus Surgery for Hip Greater Trochanteric Pain Syndrome—Systematic Reviews Made Difficult by the Use of Vague Terms	Konyves A.	2020	Arthroscopy - Journal of Arthroscopic and Related Surgery	10.1016/j.arthro.2019.12.019
Imaging and management of greater trochanteric pain syndrome	Chowdhury R.; Naaseri S.; Lee J.; Rajeswaran G.	2014	Postgraduate Medical Journal	10.1136/postgradmedj-2013-131828
Relationship between the Arthroscopic Findings and Pathology of Greater Trochanteric Pain Syndrome	Iwamoto Y.; Kaya M.; Kijima H.; Fujii M.; Nagahata I.; Miyakoshi N.	2023	Acta Medica Okayama	10.18926/AMO/65746
Hypermobility among patients with greater trochanteric pain syndrome	Reimer L.C.U.; Jacobsen J.S.; Mechlenburg I.	2019	Danish Medical Journal
Endoscopic treatment of gluteus medius tendon tear	Thaunat M.; Pacoret V.; Saad M.; Saint-Etienne A.; Morvan A.	2022	Orthopaedics and Traumatology: Surgery and Research	10.1016/j.otsr.2022.103393
Arthroscopic treatment of type I and II greater trochanteric pain syndrome; [Traitement arthroscopique des bursites trochantériennes type I et II]	Abid H.; Foissey C.; Haidar I.; de Saint Vincent B.; Thaunat M.	2022	Revue de Chirurgie Orthopedique et Traumatologique	10.1016/j.rcot.2022.04.025
Tendinopathies of the hip: Treatment recommendations according to evidence-based medicine; [Tendinopathien der Hüfte: Behandlungsempfehlungen nach der Evidence-based Medicine]	Macke C.; Krettek C.; Brand S.	2017	Unfallchirurg	10.1007/s00113-016-0286-x
Endoscopic treatment of the external snapping hip syndrome: Surgical technique and report of two cases	Kunac N.; Tršek D.; Medančić N.; Starčević D.; Hašpl M.	2012	Acta Clinica Croatica
Snapping hip syndrome: A comprehensive update	Walker P.; Ellis E.; Scofield J.; Kongchum T.; Sherman W.F.; Kaye A.D.	2021	Orthopedic Reviews	10.52965/001c.25088
Greater trochanteric pain syndrome diagnosis and treatment	Mallow M.; Nazarian L.N.	2014	Physical Medicine and Rehabilitation Clinics of North America	10.1016/j.pmr.2014.01.009
Outcomes of endoscopic treatment for greater trochanteric pain syndrome: Minimum of two- year follow-up	Domb B.G.; Lindner D.; Schwindel L.; Stake C.E.; El Bitar Y.	2014	Orthopaedic Journal of Sports Medicine	10.1177/2325967114S00012
Greater Trochanteric Pain Syndrome: An Intraoperative Endoscopic Classification System with Pearls to Surgical Techniques and Rehabilitation Protocols	Lall A.C.; Schwarzman G.R.; Battaglia M.R.; Chen S.L.; Maldonado D.R.; Domb B.G.	2019	Arthroscopy Techniques	10.1016/j.eats.2019.04.004
Surgical technique: Endoscopic iliotibial band lengthening	Arnold J.M.; Baker C.L., III; Baker C.L., Jr.	2015	Hip Arthroscopy and Hip Joint Preservation Surgery	10.1007/978-1-4614-6965-0_72
Hip Arthroscopy: extra-articular Procedures	Perets I.; Rybalko D.; Mu B.H.; Friedman A.; Morgenstern D.R.; Domb B.G.	2019	HIP International	10.1177/1120700019840729
Operative indications for hip arthroscopy and open hip preservation surgery	Bedi A.; Acker W.B., II; Ross J.R.; Larson C.M.	2015	Hip Arthroscopy and Hip Joint Preservation Surgery	10.1007/978-1-4614-6965-0_15
Making Sense of Hip Preservation Procedural Coding—Getting Paid for Your Work!	Duncan S.T.; Muffly B.T.; Zacharias A.J.; Jacobs C.A.; Stone A.V.	2021	Arthroplasty Today	10.1016/j.artd.2021.01.015
Clinical results of endoscopic treatment without repair for partial thickness gluteal tears	Coulomb R.; Essig J.; Mares O.; Asencio G.; Kouyoumdjian P.; May O.	2016	Orthopaedics and Traumatology: Surgery and Research	10.1016/j.otsr.2016.01.007
Surgical technique: Endoscopic gluteus medius repair	Voos J.E.; Shaw C.M.	2015	Hip Arthroscopy and Hip Joint Preservation Surgery	10.1007/978-1-4614-6965-0_71
Arthrokatadysis from post-injection gluteal muscular fibrosis case report	Mi Y.; Cheng B.	2020	BMC Musculoskeletal Disorders	10.1186/s12891-020-03766-5
Calcium pyrophosphate dihydrate deposition in the trochanteric hip bursa presenting as acute hip pain	Salar O.; Mushtaq F.; Ahmed M.	2012	BMJ Case Reports	10.1136/bcr.12.2011.5426
Conventional and Arthrographic Magnetic Resonance Techniques for Hip Evaluation: What the Radiologist Should Know	Schmaranzer F.; Cerezal L.; Llopis E.	2019	Seminars in Musculoskeletal Radiology	10.1055/s-0039-1678729
Hip Abductor and Peritrochanteric Space Conditions	Weber A.E.; Bell J.A.; Bolia I.K.	2021	Clinics in Sports Medicine	10.1016/j.csm.2021.01.001
Lateral gluteal tendons	Malanga G.A.; Naqvi U.	2021	Tendinopathy: From Basic Science to Clinical Management	10.1007/978-3-030-65335-4_9
Iliotibial band release	Stubbs A.J.; Mason P.	2013	Operative Hip Arthroscopy	10.1007/978-1-4419-7925-4_22
Surgical Technique: Endoscopic Repair of Full-Thickness Gluteus Tears	Voos J.E.; Shaw C.M.; Chernoff D.J.	2022	Hip Arthroscopy and Hip Joint Preservation Surgery: Second Edition	10.1007/978-3-030-43240-9_71
Endoscopic fascia lata release for treatment of gluteal tendinopathy: a prospective study with a follow-up of 6 months to 1 year	Maes R.; Safar A.; Ferchichi A.; Callewier A.; Hernigou J.	2022	Acta Orthopaedica Belgica	10.52628/88.1.03
Intraoperative Classification System Yields Favorable Outcomes for Patients Treated Surgically for Greater Trochanteric Pain Syndrome	Annin S.; Lall A.C.; Meghpara M.B.; Maldonado D.R.; Shapira J.; Rosinsky P.J.; Ankem H.K.; Domb B.G.	2021	Arthroscopy - Journal of Arthroscopic and Related Surgery	10.1016/j.arthro.2021.01.058
Surgical Treatment of Gluteus Medius Tears Augmented With Allograft Human Dermis	Pascual-Garrido C.; Schwabe M.T.; Chahla J.; Haneda M.	2019	Arthroscopy Techniques	10.1016/j.eats.2019.07.014
Editorial Commentary: It Is Imperative to Fix Symptomatic Hip Gluteus Medius Tears at Time of Femoroacetabular Impingement: Why Ignore This Pain in the Butt?	Noble M.B.; Laskovski J.R.	2022	Arthroscopy - Journal of Arthroscopic and Related Surgery	10.1016/j.arthro.2021.11.037
Endoscopic management of gluteus medius tendon tears	Thaunat M.; Noël E.; Nové-Josserand L.; Murphy C.G.; Sbiyaa M.; Sonnery-Cottet B.	2016	Sports Medicine and Arthroscopy Review	10.1097/JSA.0000000000000082
Greater Trochanteric Pain Syndrome	Redmond J.M.; Chen A.W.; Domb B.G.	2016	Journal of the American Academy of Orthopaedic Surgeons	10.5435/JAAOS-D-14-00406
Clinical features that predict the need for operative intervention in gluteus medius tears	Chandrasekaran S.; Pavan Vemula S.; Gui C.; Suarez-Ahedo C.; Lodhia P.; Domb B.G.	2015	Orthopaedic Journal of Sports Medicine	10.1177/2325967115571079
Influence of Fatty Infiltration on Hip Abductor Repair Outcomes: A Systematic Review and Meta-analysis	Looney A.M.; Bodendorfer B.M.; Donaldson S.T.; Browning R.B.; Chahla J.A.; Nho S.J.	2022	American Journal of Sports Medicine	10.1177/03635465211027911
Radiofrequency Microdebridement as an Adjunct to Arthroscopic Surgical Treatment for Recalcitrant Gluteal Tendinopathy: A Double-Blind, Randomized Controlled Trial	Blakey C.M.; O’Donnell J.; Klaber I.; Singh P.; Arora M.; Takla A.; Fitzpatrick J.	2020	Orthopaedic Journal of Sports Medicine	10.1177/2325967119895602
Hip arthroscopy: An emerging technique and indications	Rath E.; Tsvieli O.; Levy O.	2012	Israel Medical Association Journal
Operative Indications for Hip Arthroscopy and Open Hip Preservation Surgery	Bedi A.; Acker W.B., II; Ross J.R.; Larson C.M.	2022	Hip Arthroscopy and Hip Joint Preservation Surgery: Second Edition	10.1007/978-3-030-43240-9_15
Hip Gluteus Medius Tears Are Associated With Lower Femoral Neck-Shaft Angles and Higher Acetabular Center-Edge Angles	Sun H.; Huang H.-J.; Mamtimin M.; Yang F.; Duan Y.-P.; Zhang X.; Wang J.-Q.	2022	Arthroscopy - Journal of Arthroscopic and Related Surgery	10.1016/j.arthro.2021.10.006
Abductor tendinopathies and repair	Jost P.; Walsh C.; Bedi A.; Kelly B.T.	2013	Operative Hip Arthroscopy	10.1007/978-1-4419-7925-4_23
Endoscopic Gluteus Medius and Minimus Repair With Allograft Augmentation Using Acellular Human Dermis	Laskovski J.; Urchek R.	2018	Arthroscopy Techniques	10.1016/j.eats.2017.08.073
Platelet-Rich Plasma Versus Surgery for the Management of Recalcitrant Greater Trochanteric Pain Syndrome: A Systematic Review	Walker-Santiago R.; Wojnowski N.M.; Lall A.C.; Maldonado D.R.; Rabe S.M.; Domb B.G.	2020	Arthroscopy - Journal of Arthroscopic and Related Surgery	10.1016/j.arthro.2019.09.044
Pertrochanteric Calcifications in Patients With Greater Trochanteric Pain Syndrome: Description, Prevalence, and Correlation With Intraoperatively Diagnosed Hip Abductor Tendon Injuries	Rosinsky P.J.; Yelton M.J.; Ankem H.K.; Meghpara M.B.; Maldonado D.R.; Shapira J.; Yelton B.R.; Lall A.C.; Domb B.G.	2021	American Journal of Sports Medicine	10.1177/03635465211008104
Snapping Hip Syndrome: Pathoanatomy, Diagnosis, Nonoperative Therapy, and Current Concepts in Operative Management	Sugrañes J.; Jackson G.R.; Warrier A.A.; Allahabadi S.; Chahla J.	2023	JBJS Reviews	10.2106/JBJS.RVW.23.00005
Endoscopic Repair of Full-Thickness Gluteus Medius Tears	Domb B.G.; Carreira D.S.	2013	Arthroscopy Techniques	10.1016/j.eats.2012.11.005
Hip Gluteus Medius and Minimus Endoscopic Treatment Results in Patient Satisfaction	Lubowitz J.H.; Brand J.C.; Rossi M.J.	2020	Arthroscopy - Journal of Arthroscopic and Related Surgery	10.1016/j.arthro.2020.09.030
Clinical outcomes of trochanteric syndrome endoscopically treated	Domínguez A.; Seijas R.; Ares O.; Sallent A.; Cuscó X.; Cugat R.	2015	Archives of Orthopaedic and Trauma Surgery	10.1007/s00402-014-2106-5
Endoscopic treatment of gluteus medius tears a review	Lerebours F.R.; Cohn R.; Youm T.	2016	Bulletin of the Hospital for Joint Diseases
Hip arthroscopy for extra-articular hip disease	Reich M.S.; Shannon C.; Tsai E.; Salata M.J.	2013	Current Reviews in Musculoskeletal Medicine	10.1007/s12178-013-9177-8
Greater Trochanteric Pain Syndrome: Endoscopic Treatment Options	Barnthouse N.C.; Wente T.M.; Voos J.E.	2012	Operative Techniques in Sports Medicine	10.1053/j.otsm.2012.09.006
Pathogenesis and contemporary diagnoses for lateral hip pain: a scoping review	Sunil Kumar K.H.; Rawal J.; Nakano N.; Sarmento A.; Khanduja V.	2021	Knee Surgery, Sports Traumatology, Arthroscopy	10.1007/s00167-020-06354-1
Paraneoplastic syndrome presenting with polymyalgia rheumatica-like accumulations on 18 f-fluorodeoxyglucose-positron emission tomography/computed tomography	Umetsu A.; Shimizu T.; Iwamoto N.; Hashiguchi K.; Eguchi M.; Okamoto M.; Endo Y.; Tsuji S.; Takatani A.; Igawa T.; Sumiyoshi R.; Koga T.; Kawashiri S.-Y.; Ichinose K.; Tamai M.; Nakamura H.; Origuchi T.; Kawakami A.	2019	Internal Medicine	10.2169/internalmedicine.1847-18
Recommendations in the rehabilitation of patients undergoing hip abductor tendon repair: a systematic literature search and evidence based rehabilitation protocol	Ebert J.R.; Fearon A.M.; Smith P.N.; Janes G.C.	2022	Archives of Orthopaedic and Trauma Surgery	10.1007/s00402-021-03952-7
Arthroscopic management of greater trochanter pain syndrome and abductor tears has demonstrated promising results in terms of improvement in pain scores and functional outcomes: a scoping review	Kay J.; Memon M.; Lindner D.; Randelli F.; Ayeni O.R.	2021	Knee Surgery, Sports Traumatology, Arthroscopy	10.1007/s00167-020-06322-9
Effectiveness of arthroscopic 360° capsular release for frozen shoulder	Huang J.; Zhu S.; Zhao C.; Huang W.; Shui W.; Hu N.; Chen H.	2021	Zhongguo xiu fu chong jian wai ke za zhi = Zhongguo xiufu chongjian waike zazhi = Chinese journal of reparative and reconstructive surgery	10.7507/1002-1892.202103080
Editorial Commentary: An Optimal Classification System to Guide Prognosis and Treatment in Greater Trochanteric Pain Syndrome: Now We're Speaking the Same Language	Harris J.D.	2021	Arthroscopy - Journal of Arthroscopic and Related Surgery	10.1016/j.arthro.2021.03.083
Ultrasound-guided musculoskeletal interventional procedures around the hip: a practical guide	Albano D.; Gitto S.; Serpi F.; Aliprandi A.; Maria Sconfienza L.; Messina C.	2023	Journal of Ultrasonography	10.15557/JoU.2023.0003
Diagnosis and Treatment of Hip Girdle Pain in the Athlete	Prather H.; Cheng A.	2016	PM and R	10.1016/j.pmrj.2015.12.009
Gluteus medius repair	Rocca F.D.; D’Addona A.	2021	What’s New in Hip Arthroscopy
Surgical interventions for external snapping hip syndrome	Randelli F.; Mazzoleni M.G.; Fioruzzi A.; Giai Via A.; Calvisi V.; Ayeni O.R.	2021	Knee Surgery, Sports Traumatology, Arthroscopy	10.1007/s00167-020-06305-w
Trochanteric micropuncture: Treatment for gluteus medius tendinopathy	Redmond J.M.; Cregar W.M.; Gupta A.; Hammarstedt J.E.; Martin T.J.; Domb B.G.	2015	Arthroscopy Techniques	10.1016/j.eats.2014.11.009
Greater Trochanteric Pain Syndrome	Mascarenhas R.; Salata M.J.; Wichman D.M.; Nho S.J.	2022	Hip Arthroscopy and Hip Joint Preservation Surgery: Second Edition	10.1007/978-3-030-43240-9_69
Endoscopic treatment of gluteus medius tendon tear; [Traitement endoscopique des lésions du tendon moyen glutéal]	Thaunat M.; Pacoret V.; Saad M.; Saint Etienne A.; Morvan A.	2022	Revue de Chirurgie Orthopedique et Traumatologique	10.1016/j.rcot.2022.09.004
External Snapping Hip Syndrome Endoscopic Treatment: “Fan-like” Technique as a Stepwise, Tailor-made Solution	Malinowski K.; Kalinowski; Góralczyk A.; Ribas M.; Lund B.; Hermanowicz K.	2020	Arthroscopy Techniques	10.1016/j.eats.2020.06.017
Surgical Technique: Endoscopic Repair of Partial-Thickness Gluteus Tears	Sullivan S.W.; Nwachukwu B.U.	2022	Hip Arthroscopy and Hip Joint Preservation Surgery: Second Edition	10.1007/978-3-030-43240-9_141
Good functional outcomes after endoscopic treatment for greater trochanteric pain syndrome	Karlsson L.; Quist P.; Helander K.N.; Snaebjörnsson T.; Stålman A.; Lindman I.; Öhlin A.	2023	Journal of Experimental Orthopaedics	10.1186/s40634-023-00574-3
The outcome of endoscopy for recalcitrant greater trochanteric pain syndrome	Drummond J.; Fary C.; Tran P.	2016	Archives of Orthopaedic and Trauma Surgery	10.1007/s00402-016-2511-z
Greater trochanteric pain syndrome: Evaluation and management of a wide spectrum of pathology	Pianka M.A.; Serino J.; DeFroda S.F.; Bodendorfer B.M.	2021	SAGE Open Medicine	10.1177/20503121211022582
Labral Tears and Chondral Lesions Are Common Comorbidities Identified During Endoscopic Repair of Gluteal Tendon Tears for Greater Trochanteric Pain Syndrome: A Systematic Review	Yee C.; Wong M.; Cohen D.; Kay J.; Simunovic N.; Duong A.; Marín-Pena O.; Laskovski J.R.; Ayeni O.R.	2023	Arthroscopy - Journal of Arthroscopic and Related Surgery	10.1016/j.arthro.2022.06.031
Disorders of the peritrochanteric and deep gluteal space: New frontiers for arthroscopy	Thomas Byrd J.W.	2015	Sports Medicine and Arthroscopy Review	10.1097/jsa.0000000000000085
Endoscopic Bursectomy and Iliotibial Tract Release as a Treatment for Refractory Greater Trochanteric Pain Syndrome: A New Endoscopic Approach With Early Results	Govaert L.H.M.; van Dijk C.N.; Zeegers A.V.C.M.; Albers G.H.R.	2012	Arthroscopy Techniques	10.1016/j.eats.2012.06.001
Surgical Technique: Endoscopic Iliotibial Band Lengthening	Fink J.V.; Baker C.L., Jr.; Arnold J.M.; Baker C.L., III	2022	Hip Arthroscopy and Hip Joint Preservation Surgery: Second Edition	10.1007/978-3-030-43240-9_72
Peri-articular diseases of the hip: Emerging frontiers in arthroscopic and endoscopic treatments	Aprato A.; Jayasekera N.; Bajwa A.; Villar R.N.	2014	Journal of Orthopaedics and Traumatology	10.1007/s10195-013-0253-z
A comprehensive review of hip arthroscopy techniques and outcomes	Suarez-Ahedo C.; Camacho-Galindo J.; López-Reyes A.; Martinez-Gómez L.E.; Pineda C.; Domb B.G.	2024	SAGE Open Medicine	10.1177/20503121231222212
Management of the greater trochanteric pain syndrome: A systematic review	Del Buono A.; Papalia R.; Khanduja V.; Denaro V.; Maffulli N.	2012	British Medical Bulletin	10.1093/bmb/ldr038
Gluteal tendinopathy; [Gluteussehnensyndrom]	Dorn U.; Landauer F.; Hofstaedter T.	2016	Zeitschrift fur Orthopadie und Unfallchirurgie	10.1055/s-0042-105401
Gluteal insufficiency: Pathogenesis, Diagnosis and Therapy; [Gluteale Insuffizienz: Pathogenese, Diagnostik und Therapie]	Harrasser N.; Banke I.; Gollwitzer H.; Wilken F.; Toepfer A.; Von Eisenhart-Rothe R.; Hauschild M.	2016	Zeitschrift fur Orthopadie und Unfallchirurgie	10.1055/s-0041-110812
Peri-articular disease of the hip : Greater trochanteric pain syndrome; [Pathologies périarticulaires de hanche : Le syndrome douloureux du grand trochanter]	Safar A.; Maes; Charles T.; Callewier A.	2019	Revue Medicale de Bruxelles
Tendinopathies and Allied Disorders of the Hip	Sheridan G.A.; Neufeld M.E.; Moshkovitz R.; Garbuz D.S.; Masri B.A.	2022	Orthopedic Clinics of North America	10.1016/j.ocl.2022.06.003
A review of surgical repair methods and patient outcomes for gluteal tendon tears	Ebert J.R.; Bucher T.A.; Ball S.V.; Janes G.C.	2015	HIP International	10.5301/hipint.5000183
Arthroscopic treatment of type I and II greater trochanteric pain syndrome	Abid H.; Foissey C.; Haidar I.; de Saint Vincent B.; Thaunat M.	2022	Orthopaedics and Traumatology: Surgery and Research	10.1016/j.otsr.2022.103312
Arthroscopic Treatment for Femoroacetabular Impingement Syndrome with External Snapping Hip: A Comparison Study of Matched Case Series	Zhang S.-X.; An M.-Y.; Li Z.-L.; Wang Z.-G.; Liu Y.-J.; Qi W.; Li C.-B.	2021	Orthopaedic Surgery	10.1111/os.13109
Deep Gluteal Space, Peripheral Compartment, and Peritrochanteric Disorders	Perez Carro L.; Gómez-Hoyos J.; Fernandez Escajadillo N.; Miguel Santos H.; Saenz Navarro I.; Sabetian Layazali P.; Alfonso Fernandez A.	2021	Techniques in Orthopaedics	10.1097/BTO.0000000000000485
[Greater trochanteric pain syndrome of the hip].	Haviv B.; Bronak S.; Thein R.	2014	Harefuah
Editorial Commentary: Hip Trochanteric Bursitis and Femoroacetabular Impingement: The Arthroscope Is Only the Tool	Maffulli N.	2018	Arthroscopy - Journal of Arthroscopic and Related Surgery	10.1016/j.arthro.2018.01.004
Acute Traumatic Tear of Gluteus Medius and Minimus Tendons in a Patient Without Antecedant Peritrochanteric Hip Pain	Stanton M.C.; Maloney M.D.; Dehaven K.E.; Giordano B.D.	2012	Geriatric Orthopaedic Surgery & Rehabilitation	10.1177/2151458512441795
Endoscopic Gluteus Medius Repair With an ITB-Sparing Versus ITB-Splitting Approach: A Systematic Review and Meta-analysis	Parker E.A.; Meyer A.M.; Laskovski J.R.; Westermann R.W.	2020	Orthopaedic Journal of Sports Medicine	10.1177/2325967120922196
Editorial Commentary: Treatment of Concomitant Intra-Articular Pathology in Patients With Greater Trochanteric Pain Syndrome Is Indicated by Provocative Impingement or Instability Physical Examination and Ultrasound-Guided Analgesic Injection Testing	Domb B.G.; Curley A.J.	2023	Arthroscopy - Journal of Arthroscopic and Related Surgery	10.1016/j.arthro.2022.08.014
Editorial Commentary: Femoral Version and Capsular Thickness Analysis in Hip Preservation Surgery—Surgical Indications Are as Important as Surgical Technique	Harris J.D.	2024	Arthroscopy - Journal of Arthroscopic and Related Surgery	10.1016/j.arthro.2023.07.001
Surgical management of internal snapping hip syndrome: A systematic review evaluating open and arthroscopic approaches	Khan M.; Adamich J.; Simunovic N.; Philippon M.J.; Bhandari M.; Ayeni O.R.	2013	Arthroscopy - Journal of Arthroscopic and Related Surgery	10.1016/j.arthro.2013.01.016
Rehabilitation After Gluteus Medius and Minimus Treatment	Ilizaliturri V.M., Jr.; Zepeda Mora R.; Rodríguez Vega L.P.	2022	Arthroscopy, Sports Medicine, and Rehabilitation	10.1016/j.asmr.2021.10.024
Lesions of the abductors in the hip	Kenanidis E.; Kyriakopoulos G.; Kaila R.; Christofilopoulos P.	2020	EFORT Open Reviews	10.1302/2058-5241.5.190094
Gluteus medius tears of the hip: a comprehensive approach	LaPorte C.; Vasaris M.; Gossett L.; Boykin R.; Menge T.	2019	Physician and Sportsmedicine	10.1080/00913847.2018.1527172
Greater trochanter pain syndrome: Anatomy, pathology, differential diagnosis and treatment	Chao Z.; Xin L.Ü.; Jinyuan L.; Xiaohu W.; Xiaopei X.; Zemin L.	2022	Chinese Journal of Tissue Engineering Research	10.12307/2022.048
Peritrochanteric Space Disorders: Anatomy and Management	Domb B.G.; Sabetian P.W.; Miecznikowski K.	2022	MRI-Arthroscopy Correlations: A Case-Based Atlas of the Knee, Shoulder, Elbow, Hip and Ankle, Second Edition	10.1007/978-3-030-94789-7_33
Clinical results of endoscopic treatment of greater trochanteric pain syndrome; [Výsledky endoskopické terapie bolestivého syndromu velkého trochanteru]	Zeman P.; Rafi M.; Skala P.; Zeman J.; Matějka J.; Pavelka T.	2017	Acta Chirurgiae Orthopaedicae et Traumatologiae Cechoslovaca
Greater trochanteric pain syndrome	Mascarenhas R.; Salata M.J.; Nho S.J.	2015	Hip Arthroscopy and Hip Joint Preservation Surgery	10.1007/978-1-4614-6965-0_69
Ultrasound-guided surgery for lateral snapping hip: a novel ultraminimally invasive surgical technique	Villanueva M.; Iborra Á.; Sanz-Ruiz P.; Noriega C.	2021	Journal of Orthopaedic Surgery and Research	10.1186/s13018-021-02461-y
Editorial Commentary: The Indication and Technique of Iliotibial Band Release for External Snapping Hip During Hip Arthroscopy in Patients With Femoroacetabular Impingement Syndrome	Zhang S.; Li C.	2022	Arthroscopy - Journal of Arthroscopic and Related Surgery	10.1016/j.arthro.2022.02.014
Prognostic factors of trochanteric bursitis in surgical-staged patients: a prospective study	Dzidzishvili L.; Parrón Cambero R.; Mahillo Fernández I.; Llanos Jiménez L.	2022	HIP International	10.1177/1120700020986136
Managing hip pain in the athlete	Prather H.; Colorado B.; Hunt D.	2014	Physical Medicine and Rehabilitation Clinics of North America	10.1016/j.pmr.2014.06.012
Abductor tendon tears of the hip	Pierce T.P.; Issa K.; Kurowicki J.; Festa A.; McInerney V.K.; Scillia A.J.	2018	JBJS Reviews	10.2106/JBJS.RVW.17.00076
Differential Diagnosis of Pain Around the Hip Joint	Tibor L.M.; Sekiya J.K.	2008	Arthroscopy - Journal of Arthroscopic and Related Surgery	10.1016/j.arthro.2008.06.019
Greater trochanteric pain syndrome	Strauss E.J.; Nho S.J.; Kelly B.T.	2010	Sports Medicine and Arthroscopy Review	10.1097/JSA.0b013e3181e0b2ff
Arthroscopic Anatomy and Surgical Techniques for Peritrochanteric Space Disorders in the Hip	Voos J.E.; Rudzki J.R.; Shindle M.K.; Martin H.; Kelly B.T.	2007	Arthroscopy - Journal of Arthroscopic and Related Surgery	10.1016/j.arthro.2006.12.014
Endoscopic treatment of snapping hips, iliotibial band, and iliopsoas tendon	Ilizaliturri Jr. V.M.; Camacho-Galindo J.	2010	Sports Medicine and Arthroscopy Review	10.1097/JSA.0b013e3181dc57a5
Soft Tissue Pathology Around the Hip	Ilizaliturri V.M.; Camacho-Galindo J.; Evia Ramirez A.N.; Gonzalez Ibarra Y.L.; Millan S.M.; Busconi B.D.	2011	Clinics in Sports Medicine	10.1016/j.csm.2010.12.009
Hip and Pelvic Injuries in the Young Athlete	Weiss J.M.; Ramachandran M.	2006	Operative Techniques in Sports Medicine	10.1053/j.otsm.2006.04.002
Advanced techniques in hip arthroscopy.	Larson C.M.; Guanche C.A.; Kelly B.T.; Clohisy J.C.; Ranawat A.S.	2009	Instructional course lectures
Evidence-based soft tissue rheumatology. III: Trochanteric bursitis	Alvarez-Nemegyei J.; Canoso J.J.	2004	Journal of Clinical Rheumatology	10.1097/01.rhu.0000129089.57719.16
Arthroscopic Bursectomy With Concomitant Iliotibial Band Release for the Treatment of Recalcitrant Trochanteric Bursitis	Farr D.; Selesnick H.; Janecki C.; Cordas D.	2007	Arthroscopy - Journal of Arthroscopic and Related Surgery	10.1016/j.arthro.2006.10.021
Partial-thickness tears of the gluteus medius: Rationale and technique for trans-tendinous endoscopic repair	Domb B.G.; Nasser R.M.; Botser I.B.	2010	Arthroscopy - Journal of Arthroscopic and Related Surgery	10.1016/j.arthro.2010.06.002

## Sheet: TUTTI 371
Title	Authors	Journal/Book	Publication Year	DOI	PMID
Arthroscopic Excision of Pigmented Villonodular Synovitis of the Trochanteric Bursa	Garrasi A, Dodge GR, Kelly JD 4th.	Orthopedics	2023	10.3928/01477447-20230426-02	37126838
Relationship between the Arthroscopic Findings and Pathology of Greater Trochanteric Pain Syndrome	Iwamoto Y, Kaya M, Kijima H, Fujii M, Nagahata I, Miyakoshi N.	Acta Med Okayama	2023	10.18926/AMO/65746	37635137
Snapping Hip Syndrome: Pathoanatomy, Diagnosis, Nonoperative Therapy, and Current Concepts in Operative Management	Sugrañes J, Jackson GR, Warrier AA, Allahabadi S, Chahla J.	JBJS Rev	2023	10.2106/JBJS.RVW.23.00005	37289915
Clinical Outcomes After Concomitant Hip Arthroscopy and Iliotibial Band Lengthening With Trochanteric Bursectomy Compared to a Matched Cohort	Kirby DJ, Fried JW, Mojica E, Bloom DA, Essilfie AA, Youm T.	Bull Hosp Jt Dis (2013)	2023		37200327
Editorial Commentary: Treatment of Concomitant Intra-Articular Pathology in Patients With Greater Trochanteric Pain Syndrome Is Indicated by Provocative Impingement or Instability Physical Examination and Ultrasound-Guided Analgesic Injection Testing	Domb BG, Curley AJ.	Arthroscopy	2023	10.1016/j.arthro.2022.08.014	36740302
Labral Tears and Chondral Lesions Are Common Comorbidities Identified During Endoscopic Repair of Gluteal Tendon Tears for Greater Trochanteric Pain Syndrome: A Systematic Review	Yee C, Wong M, Cohen D, Kay J, Simunovic N, Duong A, Marín-Pena O, Laskovski JR, Ayeni OR.	Arthroscopy	2023	10.1016/j.arthro.2022.06.031	35817376
A 57-Year-Old Woman with Calcific Tendinitis of the Gluteus Medius Presenting with Right Lateral Hip Pain Managed by Endoscopic Debridement	Wen Qiang L, Gen Lin F, Chia ZY.	Am J Case Rep	2023	10.12659/AJCR.938661	36588316
Endoscopic treatment of gluteus medius tendon tear	Thaunat M, Pacoret V, Saad M, Saint-Etienne A, Morvan A; Francophone Arthroscopy Society (SFA).	Orthop Traumatol Surg Res	2022	10.1016/j.otsr.2022.103393	36075568
Recommendations in the rehabilitation of patients undergoing hip abductor tendon repair: a systematic literature search and evidence based rehabilitation protocol	Ebert JR, Fearon AM, Smith PN, Janes GC.	Arch Orthop Trauma Surg	2022	10.1007/s00402-021-03952-7	33983527
Tendinopathies and Allied Disorders of the Hip	Sheridan GA, Neufeld ME, Moshkovitz R, Garbuz DS, Masri BA.	Orthop Clin North Am	2022	10.1016/j.ocl.2022.06.003	36208882
Editorial Commentary: The Pelvis is the Lowest Vertebral Level: Diagnostic Approach to Hip-Spine Syndrome	Harris JD.	Arthroscopy	2022	10.1016/j.arthro.2022.08.009	36192049
Influence of Fatty Infiltration on Hip Abductor Repair Outcomes: A Systematic Review and Meta-analysis	Looney AM, Bodendorfer BM, Donaldson ST, Browning RB, Chahla JA, Nho SJ.	Am J Sports Med	2022	10.1177/03635465211027911	34495797
Prognostic factors of trochanteric bursitis in surgical-staged patients: a prospective study	Dzidzishvili L, Parrón Cambero R, Mahillo Fernández I, Llanos Jiménez L.	Hip Int	2022	10.1177/1120700020986136	33428860
Editorial Commentary: The Indication and Technique of Iliotibial Band Release for External Snapping Hip During Hip Arthroscopy in Patients With Femoroacetabular Impingement Syndrome	Zhang S, Li C.	Arthroscopy	2022	10.1016/j.arthro.2022.02.014	35660184
Arthroscopic treatment of type I and II greater trochanteric pain syndrome	Abid H, Foissey C, Haidar I, de Saint Vincent B, Thaunat M.	Orthop Traumatol Surg Res	2022	10.1016/j.otsr.2022.103312	35568296
Editorial Commentary: It Is Imperative to Fix Symptomatic Hip Gluteus Medius Tears at Time of Femoroacetabular Impingement: Why Ignore This Pain in the Butt?	Noble MB, Laskovski JR.	Arthroscopy	2022	10.1016/j.arthro.2021.11.037	35501016
Hip Gluteus Medius Tears Are Associated With Lower Femoral Neck-Shaft Angles and Higher Acetabular Center-Edge Angles	Sun H, Huang HJ, Mamtimin M, Yang F, Duan YP, Zhang X, Wang JQ.	Arthroscopy	2022	10.1016/j.arthro.2021.10.006	34678409
High Prevalence of Lumbosacral Pathology in Patients with Greater Trochanteric Pain Syndrome	Maldonado DR, Youssefzadeh KA, Wydra F, Sherman B, Gerhardt MB.	Arthroscopy	2022	10.1016/j.arthro.2021.09.026	34601010
Endoscopic fascia lata release for treatment of gluteal tendinopathy: a prospective study with a follow-up of 6 months to 1 year	Maes R, Safar A, Ferchichi A, Callewier A, Hernigou J.	Acta Orthop Belg	2022	10.52628/88.1.03	35512150
Deep Gluteal Pain in Orthopaedics: A Challenging Diagnosis	Gonzalez-Lomas G.	J Am Acad Orthop Surg	2021	10.5435/JAAOS-D-21-00707	34874333
Open Versus Arthroscopic Surgical Management for Recalcitrant Trochanteric Bursitis: A Systematic Review	Crutchfield CR, Padaki AS, Holuba KS, Arney MM, O'Connor MJ, Menge TJ, Lynch TS.	Iowa Orthop J	2021		34924870
Iliopsoas Bursitis Managed with Endoscopic Bursectomy and Lesser Trochanter Decompression: A Case Report	Alter TD, Wichman DM, Knapik DM, Bessa FS, Nho SJ.	JBJS Case Connect	2021	10.2106/JBJS.CC.21.00285	34762608
Pathogenesis and contemporary diagnoses for lateral hip pain: a scoping review	Sunil Kumar KH, Rawal J, Nakano N, Sarmento A, Khanduja V.	Knee Surg Sports Traumatol Arthrosc	2021	10.1007/s00167-020-06354-1	33341914
Non-surgical treatment as the first step to manage peritrochanteric space disorders	Marín-Pena O, Papavasiliou AV, Olivero M, Galanis N, Tey-Pons M, Khanduja V.	Knee Surg Sports Traumatol Arthrosc	2021	10.1007/s00167-020-06366-x	33221930
Surgical interventions for external snapping hip syndrome	Randelli F, Mazzoleni MG, Fioruzzi A, Giai Via A, Calvisi V, Ayeni OR.	Knee Surg Sports Traumatol Arthrosc	2021	10.1007/s00167-020-06305-w	33064193
Arthroscopic management of greater trochanter pain syndrome and abductor tears has demonstrated promising results in terms of improvement in pain scores and functional outcomes: a scoping review	Kay J, Memon M, Lindner D, Randelli F, Ayeni OR.	Knee Surg Sports Traumatol Arthrosc	2021	10.1007/s00167-020-06322-9	33044606
Editorial Commentary: An Optimal Classification System to Guide Prognosis and Treatment in Greater Trochanteric Pain Syndrome: Now We're Speaking the Same Language	Harris JD.	Arthroscopy	2021	10.1016/j.arthro.2021.03.083	34226004
Intraoperative Classification System Yields Favorable Outcomes for Patients Treated Surgically for Greater Trochanteric Pain Syndrome	Annin S, Lall AC, Meghpara MB, Maldonado DR, Shapira J, Rosinsky PJ, Ankem HK, Domb BG.	Arthroscopy	2021	10.1016/j.arthro.2021.01.058	33581305
Pertrochanteric Calcifications in Patients With Greater Trochanteric Pain Syndrome: Description, Prevalence, and Correlation With Intraoperatively Diagnosed Hip Abductor Tendon Injuries	Rosinsky PJ, Yelton MJ, Ankem HK, Meghpara MB, Maldonado DR, Shapira J, Yelton BR, Lall AC, Domb BG.	Am J Sports Med	2021	10.1177/03635465211008104	33956532
Ultrasound-guided surgery for lateral snapping hip: a novel ultraminimally invasive surgical technique	Villanueva M, Iborra Á, Sanz-Ruiz P, Noriega C.	J Orthop Surg Res	2021	10.1186/s13018-021-02461-y	34011357
Hip Abductor and Peritrochanteric Space Conditions	Weber AE, Bell JA, Bolia IK.	Clin Sports Med	2021	10.1016/j.csm.2021.01.001	33673889
Hip Gluteus Medius and Minimus Endoscopic Treatment Results in Patient Satisfaction	Lubowitz JH, Brand JC, Rossi MJ.	Arthroscopy	2020	10.1016/j.arthro.2020.09.030	33172572
Editorial Commentary: Platelet-Rich Plasma Versus Surgery for Hip Greater Trochanteric Pain Syndrome-Systematic Reviews Made Difficult by the Use of Vague Terms	Konyves A.	Arthroscopy	2020	10.1016/j.arthro.2019.12.019	32139065
Platelet-Rich Plasma Versus Surgery for the Management of Recalcitrant Greater Trochanteric Pain Syndrome: A Systematic Review	Walker-Santiago R, Wojnowski NM, Lall AC, Maldonado DR, Rabe SM, Domb BG.	Arthroscopy	2020	10.1016/j.arthro.2019.09.044	31882270
Atypical Hip Pain in Femoroacetabular Impingement: A Comparison of Outcomes Based on Primary Hip Pain Location	Hamula MJ, Ryan MK, Baron SL, Bloom DA, Youm T.	Am J Sports Med	2020	10.1177/0363546519887733	31765225
Hip Arthroscopy: extra-articular Procedures	Perets I, Rybalko D, Mu BH, Friedman A, Morgenstern DR, Domb BG.	Hip Int	2019	10.1177/1120700019840729	31006272
Conventional and Arthrographic Magnetic Resonance Techniques for Hip Evaluation: What the Radiologist Should Know	Schmaranzer F, Cerezal L, Llopis E.	Semin Musculoskelet Radiol	2019	10.1055/s-0039-1678729	31163500
Leucocyte-Rich Platelet-Rich Plasma Treatment of Gluteus Medius and Minimus Tendinopathy: A Double-Blind Randomized Controlled Trial With 2-Year Follow-up	Fitzpatrick J, Bulsara MK, O'Donnell J, Zheng MH.	Am J Sports Med	2019	10.1177/0363546519826969	30840831
Paraneoplastic Syndrome Presenting with Polymyalgia Rheumatica-like Accumulations on (18)F-fluorodeoxyglucose-Positron Emission Tomography/Computed Tomography	Umetsu A, Shimizu T, Iwamoto N, Hashiguchi K, Eguchi M, Okamoto M, Endo Y, Tsuji S, Takatani A, Igawa T, Sumiyoshi R, Koga T, Kawashiri SY, Ichinose K, Tamai M, Nakamura H, Origuchi T, Kawakami A.	Intern Med	2019	10.2169/internalmedicine.1847-18	30449806
Gluteus medius tears of the hip: a comprehensive approach	LaPorte C, Vasaris M, Gossett L, Boykin R, Menge T.	Phys Sportsmed	2019	10.1080/00913847.2018.1527172	30244629
Editorial Commentary: Hip Trochanteric Bursitis and Femoroacetabular Impingement: The Arthroscope Is Only the Tool	Maffulli N.	Arthroscopy	2018	10.1016/j.arthro.2018.01.004	29729756
Outcomes of Arthroscopic Management of Trochanteric Bursitis in Patients With Femoroacetabular Impingement: A Comparison of Two Matched Patient Groups	Vap AR, Mitchell JJ, Briggs KK, McNamara SC, Philippon MJ.	Arthroscopy	2018	10.1016/j.arthro.2017.10.053	29395556
Editorial Commentary: Treatment of Partial Thickness Undersurface Abductor Tears of the Hip: Like Backwards a Bike Riding	Ochiai D.	Arthroscopy	2018	10.1016/j.arthro.2017.11.024	29622256
The Effectiveness of Platelet-Rich Plasma Injections in Gluteal Tendinopathy: A Randomized, Double-Blind Controlled Trial Comparing a Single Platelet-Rich Plasma Injection With a Single Corticosteroid Injection	Fitzpatrick J, Bulsara MK, O'Donnell J, McCrory PR, Zheng MH.	Am J Sports Med	2018	10.1177/0363546517745525	29293361
The outcome of endoscopy for recalcitrant greater trochanteric pain syndrome	Drummond J, Fary C, Tran P.	Arch Orthop Trauma Surg	2016	10.1007/s00402-016-2511-z	27405492
Peritrochanteric Endoscopy	Mosier BA, Quinlan NJ, Martin SD.	Clin Sports Med	2016	10.1016/j.csm.2016.03.001	27343396
Iliopsoas: Pathology, Diagnosis, and Treatment	Anderson CN.	Clin Sports Med	2016	10.1016/j.csm.2016.02.009	27343394
Alkaptonuria	Bassily E, O'Dell MC, Homan B, Wasyliw C.	Orthopedics	2016	10.3928/01477447-20160503-03	27158826
Clinical results of endoscopic treatment without repair for partial thickness gluteal tears	Coulomb R, Essig J, Mares O, Asencio G, Kouyoumdjian P, May O.	Orthop Traumatol Surg Res	2016	10.1016/j.otsr.2016.01.007	26947734
Greater Trochanteric Pain Syndrome	Redmond JM, Chen AW, Domb BG.	J Am Acad Orthop Surg	2016	10.5435/JAAOS-D-14-00406	26990713
Endoscopic Treatment of Gluteus Medius Tears: A Review	Lerebours FR, Cohn R, Youm T.	Bull Hosp Jt Dis (2013)	2016		26977550
Endoscopic Management of Gluteus Medius Tendon Tears	Thaunat M, Noël E, Nové-Josserand L, Murphy CG, Sbiyaa M, Sonnery-Cottet B.	Sports Med Arthrosc Rev	2016	10.1097/JSA.0000000000000082	26752773
Disorders of the Peritrochanteric and Deep Gluteal Space: New Frontiers for Arthroscopy	Byrd JW.	Sports Med Arthrosc Rev	2015	10.1097/JSA.0000000000000085	26524558
Outcomes of Open Versus Endoscopic Repair of Abductor Muscle Tears of the Hip: A Systematic Review	Chandrasekaran S, Lodhia P, Gui C, Vemula SP, Martin TJ, Domb BG.	Arthroscopy	2015	10.1016/j.arthro.2015.03.042	26033462
Clinical outcomes of trochanteric syndrome endoscopically treated	Domínguez A, Seijas R, Ares O, Sallent A, Cuscó X, Cugat R.	Arch Orthop Trauma Surg	2015	10.1007/s00402-014-2106-5	25381470
A review of surgical repair methods and patient outcomes for gluteal tendon tears	Ebert JR, Bucher TA, Ball SV, Janes GC.	Hip Int	2015	10.5301/hipint.5000183	25198307
Results of labral-level arthroscopic iliopsoas tenotomies for the treatment of labral impingement	Nelson IR, Keene JS.	Arthroscopy	2014	10.1016/j.arthro.2014.02.027	24704071
Tuberculosis of the trochanteric bursa: a case report	Kim ST, Moon MS, Yoon MG, Park WS, Heo JH.	J Orthop Surg (Hong Kong)	2014	10.1177/230949901402200131	24781631
Arthroscopic bursectomy for recalcitrant trochanteric bursitis after hip arthroplasty	Van Hofwegen C, Baker CL 3rd, Savory CG, Baker CL Jr.	J Surg Orthop Adv	2013	10.3113/jsoa.2013.0143	23628567
Surgical management of internal snapping hip syndrome: a systematic review evaluating open and arthroscopic approaches	Khan M, Adamich J, Simunovic N, Philippon MJ, Bhandari M, Ayeni OR.	Arthroscopy	2013	10.1016/j.arthro.2013.01.016	23510943
Endoscopic treatment of the external snapping hip syndrome: surgical technique and report of two cases	Kunac N, Trsek D, Medancić N, Starcević D, Haspl M.	Acta Clin Croat	2012		23540176
Accessibility of extra-articular pathologies of iliopsoas tendon and bursitis of greater trochanter in hip arthroscopy	Thorey F, Budde S, Ettinger M, Albrecht UV, Ezechieli M.	Knee Surg Sports Traumatol Arthrosc	2012	10.1007/s00167-012-2137-9	22825390
Hip arthroscopy: an emerging technique and indications	Rath E, Tsvieli O, Levy O.	Isr Med Assoc J	2012		22675858
Soft tissue pathology around the hip	Ilizaliturri VM Jr, Camacho-Galindo J, Evia Ramirez AN, Gonzalez Ibarra YL, McMillan S, Busconi BD.	Clin Sports Med	2011	10.1016/j.csm.2010.12.009	21419963
Partial-thickness tears of the gluteus medius: rationale and technique for trans-tendinous endoscopic repair	Domb BG, Nasser RM, Botser IB.	Arthroscopy	2010	10.1016/j.arthro.2010.06.002	20951538
Comments on Pretell et al: Distal fascia lata lengthening: an alternative surgical technique for recalcitrant trochanteric bursitis	Sayed-Noor AS, Pedersen E, Wretenberg P, Sjödén GO.	Int Orthop	2009	10.1007/s00264-009-0786-1	19412617
Distal fascia lata lengthening: an alternative surgical technique for recalcitrant trochanteric bursitis	Pretell J, Ortega J, García-Rayo R, Resines C.	Int Orthop	2009	10.1007/s00264-009-0727-z	19214507
Advanced techniques in hip arthroscopy	Larson CM, Guanche CA, Kelly BT, Clohisy JC, Ranawat AS.	Instr Course Lect	2009		19385552
The peritrochanteric space of the hip	Voos JE, Ranawat AS, Kelly BT.	Instr Course Lect	2009		19385533
Differential diagnosis of pain around the hip joint	Tibor LM, Sekiya JK.	Arthroscopy	2008	10.1016/j.arthro.2008.06.019	19038713
Arthroscopic anatomy and surgical techniques for peritrochanteric space disorders in the hip	Voos JE, Rudzki JR, Shindle MK, Martin H, Kelly BT.	Arthroscopy	2007	10.1016/j.arthro.2006.12.014	17986418
Arthroscopic bursectomy with concomitant iliotibial band release for the treatment of recalcitrant trochanteric bursitis	Farr D, Selesnick H, Janecki C, Cordas D.	Arthroscopy	2007	10.1016/j.arthro.2006.10.021	17681215
Arthroscopic bursectomy for recalcitrant trochanteric bursitis	Baker CL Jr, Massie RV, Hurt WG, Savory CG.	Arthroscopy	2007	10.1016/j.arthro.2007.02.015	17681203
Early results of endoscopic trochanter bursectomy	Wiese M, Rubenthaler F, Willburger RE, Fennes S, Haaker R.	Int Orthop	2004	10.1007/s00264-004-0569-7	15197493
Hip arthroscopy: complications in 1054 cases	Clarke MT, Arora A, Villar RN.	Clin Orthop Relat Res	2003	10.1097/01.blo.0000043048.84315.af	12579004
Endoscopic treatment of calcific tendinitis of gluteus medius and minimus	Kandemir U, Bharam S, Philippon MJ, Fu FH.	Arthroscopy	2003	10.1053/jars.2003.50021	12522397
The role of arthroscopic bursectomy in the treatment of trochanteric bursitis	Fox JL.	Arthroscopy	2002	10.1053/jars.2002.35143	12209419
Complications of arthroscopy of the hip	Griffin DR, Villar RN.	J Bone Joint Surg Br	1999	10.1302/0301-620x.81b4.9102	10463729
Bursoscopy of the trochanteric bursa	Bradley DM, Dillingham MF.	Arthroscopy	1998	10.1016/s0749-8063(98)70027-1	9848603
A comprehensive review of hip arthroscopy techniques and outcomes	Suarez-Ahedo C., Camacho-Galindo J., López-Reyes A., Martinez-Gómez L.E., Pineda C., Domb B.G.	SAGE Open Medicine (2024) 12. Date of Publication: 1 Jan 2024	2024	10.1177/20503121231222212
Editorial Commentary: Femoral Version and Capsular Thickness Analysis in Hip Preservation Surgery—Surgical Indications Are as Important as Surgical Technique	Harris J.D.	Arthroscopy - Journal of Arthroscopic and Related Surgery (2024) 40:1 (78-80). Date of Publication: 1 Jan 2024	2024	10.1016/j.arthro.2023.07.001
Editorial Commentary: Iliotibial Band Autograft Is a Safe and Effective Technique for Hip Labral Reconstruction	Kruckeberg B.M., Philippon M.J.	Arthroscopy : the journal of arthroscopic & related surgery : official publication of the Arthroscopy Association of North America and the International Arthroscopy Association (2023). Date of Publication: 29 Dec 2023	2023	10.1016/j.arthro.2023.12.002
Good functional outcomes after endoscopic treatment for greater trochanteric pain syndrome	Karlsson L., Quist P., Helander K.N., Snaebjörnsson T., Stålman A., Lindman I., Öhlin A.	Journal of Experimental Orthopaedics (2023) 10:1 Article Number: 26. Date of Publication: 1 Dec 2023	2023	10.1186/s40634-023-00574-3
Relationship between the Arthroscopic Findings and Pathology of Greater Trochanteric Pain Syndrome	Iwamoto Y., Kaya M., Kijima H., Fujii M., Nagahata I., Miyakoshi N.	Acta medica Okayama (2023) 77:4 (371-375). Date of Publication: 1 Aug 2023	2023	10.18926/AMO/65746
Snapping Hip Syndrome: Pathoanatomy, Diagnosis, Nonoperative Therapy, and Current Concepts in Operative Management	Sugrañes J., Jackson G.R., Warrier A.A., Allahabadi S., Chahla J.	JBJS Reviews (2023) 11:6 Article Number: e23.00005. Date of Publication: 8 Jun 2023	2023	10.2106/JBJS.RVW.23.00005
Clinical outcomes after concomitant hip arthroscopy and iliotibial band lengthening with trochanteric bursectomy compared to a matched cohort	Kirby D.J., Fried J.W., Mojica E., Bloom D.A., Essilfie A.A., Youm T.	Bulletin of the Hospital for Joint Diseases (2023) 81:2 (103-108). Date of Publication: 1 Jun 2023	2023
Labral Tears and Chondral Lesions Are Common Comorbidities Identified During Endoscopic Repair of Gluteal Tendon Tears for Greater Trochanteric Pain Syndrome: A Systematic Review	Yee C., Wong M., Cohen D., Kay J., Simunovic N., Duong A., Marín-Pena O., Laskovski J.R., Ayeni O.R.	Arthroscopy - Journal of Arthroscopic and Related Surgery (2023) 39:3 (856-864.e1). Date of Publication: 1 Mar 2023	2023	10.1016/j.arthro.2022.06.031
Editorial Commentary: Treatment of Concomitant Intra-Articular Pathology in Patients With Greater Trochanteric Pain Syndrome Is Indicated by Provocative Impingement or Instability Physical Examination and Ultrasound-Guided Analgesic Injection Testing	Domb B.G., Curley A.J.	Arthroscopy - Journal of Arthroscopic and Related Surgery (2023) 39:3 (865-867). Date of Publication: 1 Mar 2023	2023	10.1016/j.arthro.2022.08.014
A 57-Year-Old Woman with Calcific Tendinitis of the Gluteus Medius Presenting with Right Lateral Hip Pain Managed by Endoscopic Debridement	Qiang L.W., Lin F.G., Chia Z.Y.	American Journal of Case Reports (2023) 24 Article Number: e938661. Date of Publication: 2023	2023	10.12659/AJCR.938661
Ultrasound-guided musculoskeletal interventional procedures around the hip: a practical guide	Albano D., Gitto S., Serpi F., Aliprandi A., Maria Sconfienza L., Messina C.	Journal of Ultrasonography (2023) 23:92 (E15-E22). Date of Publication: 1 Jan 2023	2023	10.15557/JoU.2023.0003
The 2022 International Society for Hip Preservation (ISHA) physiotherapy agreement on assessment and treatment of greater trochanteric pain syndrome (GTPS): an international consensus statement	Disantis A., Andrade A.J., Baillou A., Bonin N., Byrd T., Campbell A., Domb B., Doyle H., Enseki K., Getz B., Gosling L., Grant L., Ilizaliturri V.M., Kohlrieser D., Laskovski J., Lifshitz L., McGovern R.P., Monnington K., O’Donnell J., Takla A., Tyler T., Voight M., Wuerz T., Martin R.L.	Journal of Hip Preservation Surgery (2023) 10:1 (48-56). Date of Publication: 1 Jan 2023	2023	10.1093/jhps/hnac050
What the papers say	Bajwa A.	Journal of Hip Preservation Surgery (2023) 10:1 (58-60). Date of Publication: 1 Jan 2023	2023	10.1093/jhps/hnad012
Arthroscopic Excision of Pigmented Villonodular Synovitis of the Trochanteric Bursa	Garrasi A., Dodge G.R., Kelly J.D.	Orthopedics (2023) 46 (e381-e383). Date of Publication: 2023	2023	10.3928/01477447-20230426-02
Endoscopic treatment of gluteus medius tendon tear	Thaunat M., Pacoret V., Saad M., Saint-Etienne A., Morvan A.	Orthopaedics and Traumatology: Surgery and Research (2022) 108:8 Supplement Article Number: 103393. Date of Publication: 1 Dec 2022	2022	10.1016/j.otsr.2022.103393
Recommendations in the rehabilitation of patients undergoing hip abductor tendon repair: a systematic literature search and evidence based rehabilitation protocol	Ebert J.R., Fearon A.M., Smith P.N., Janes G.C.	Archives of Orthopaedic and Trauma Surgery (2022) 142:11 (3165-3182). Date of Publication: 1 Nov 2022	2022	10.1007/s00402-021-03952-7
Tendinopathies and Allied Disorders of the Hip	Sheridan G.A., Neufeld M.E., Moshkovitz R., Garbuz D.S., Masri B.A.	Orthopedic Clinics of North America (2022) 53:4 (393-401). Date of Publication: 1 Oct 2022	2022	10.1016/j.ocl.2022.06.003
Editorial Commentary: The Pelvis is the Lowest Vertebral Level: Diagnostic Approach to Hip-Spine Syndrome	Harris J.D.	Arthroscopy - Journal of Arthroscopic and Related Surgery (2022) 38:10 (2939-2941). Date of Publication: 1 Oct 2022	2022	10.1016/j.arthro.2022.08.009
Prognostic factors of trochanteric bursitis in surgical-staged patients: a prospective study	Dzidzishvili L., Parrón Cambero R., Mahillo Fernández I., Llanos Jiménez L.	HIP International (2022) 32:4 (530-536). Date of Publication: 1 Jul 2022	2022	10.1177/1120700020986136
Influence of Fatty Infiltration on Hip Abductor Repair Outcomes: A Systematic Review and Meta-analysis	Looney A.M., Bodendorfer B.M., Donaldson S.T., Browning R.B., Chahla J.A., Nho S.J.	The American journal of sports medicine (2022) 50:9 (2568-2580). Date of Publication: 1 Jul 2022	2022	10.1177/03635465211027911
Editorial Commentary: The Indication and Technique of Iliotibial Band Release for External Snapping Hip During Hip Arthroscopy in Patients With Femoroacetabular Impingement Syndrome	Zhang S., Li C.	Arthroscopy - Journal of Arthroscopic and Related Surgery (2022) 38:6 (1900-1903). Date of Publication: 1 Jun 2022	2022	10.1016/j.arthro.2022.02.014
Arthroscopic treatment of type I and II greater trochanteric pain syndrome	Abid H., Foissey C., Haidar I., de Saint Vincent B., Thaunat M.	Orthopaedics and Traumatology: Surgery and Research (2022) 108:4 Article Number: 103312. Date of Publication: 1 Jun 2022	2022	10.1016/j.otsr.2022.103312
Hip Gluteus Medius Tears Are Associated With Lower Femoral Neck-Shaft Angles and Higher Acetabular Center-Edge Angles	Sun H., Huang H.-J., Mamtimin M., Yang F., Duan Y.-P., Zhang X., Wang J.-Q.	Arthroscopy - Journal of Arthroscopic and Related Surgery (2022) 38:5 (1496-1505). Date of Publication: 1 May 2022	2022	10.1016/j.arthro.2021.10.006
Editorial Commentary: It Is Imperative to Fix Symptomatic Hip Gluteus Medius Tears at Time of Femoroacetabular Impingement: Why Ignore This Pain in the Butt?	Noble M.B., Laskovski J.R.	Arthroscopy - Journal of Arthroscopic and Related Surgery (2022) 38:5 (1506-1508). Date of Publication: 1 May 2022	2022	10.1016/j.arthro.2021.11.037
High Prevalence of Lumbosacral Pathology in Patients with Greater Trochanteric Pain Syndrome	Maldonado D.R., Youssefzadeh K.A., Wydra F., Sherman B., Gerhardt M.B.	Arthroscopy - Journal of Arthroscopic and Related Surgery (2022) 38:4 (1189-1192). Date of Publication: 1 Apr 2022	2022	10.1016/j.arthro.2021.09.026
Endoscopic fascia lata release for treatment of gluteal tendinopathy: a prospective study with a follow-up of 6 months to 1 year	Maes R., Safar A., Ferchichi A., Callewier A., Hernigou J.	Acta orthopaedica Belgica (2022) 88:1 (17-25). Date of Publication: 1 Mar 2022	2022	10.52628/88.1.03
Arthroscopic iliopsoas tenotomies: a systematic review of surgical technique and outcomes	Coulomb R., Nougarede B., Maury E., Marchand P., Mares O., Kouyoumdjian P.	HIP International (2022) 32:1 (4-11). Date of Publication: 1 Jan 2022	2022	10.1177/1120700020970519
Greater trochanter pain syndrome: Anatomy, pathology, differential diagnosis and treatment	Chao Z., Xin L.Ü., Jinyuan L., Xiaohu W., Xiaopei X., Zemin L.	Chinese Journal of Tissue Engineering Research (2022) 26:2 (309-315) Article Number: 2095-4344(2022)02-00309-07. Date of Publication: 1 Jan 2022	2022	10.12307/2022.048
Rehabilitation After Gluteus Medius and Minimus Treatment	Ilizaliturri V.M., Zepeda Mora R., Rodríguez Vega L.P.	Arthroscopy, Sports Medicine, and Rehabilitation (2022) 4:1 (e41-e50). Date of Publication: 1 Jan 2022	2022	10.1016/j.asmr.2021.10.024
Deep Gluteal Pain in Orthopaedics: A Challenging Diagnosis	Gonzalez-Lomas G.	The Journal of the American Academy of Orthopaedic Surgeons (2021) 29:24 (e1282-e1290). Date of Publication: 15 Dec 2021	2021	10.5435/JAAOS-D-21-00707
Open Versus Arthroscopic Surgical Management for Recalcitrant Trochanteric Bursitis: A Systematic Review	Crutchfield C.R., Padaki A.S., Holuba K.S., Arney M.M., O'Connor M.J., Menge T.J., Lynch T.S.	The Iowa orthopaedic journal (2021) 41:2 (45-57). Date of Publication: 1 Dec 2021	2021
Iliopsoas Bursitis Managed with Endoscopic Bursectomy and Lesser Trochanter Decompression: A Case Report	Alter T.D., Wichman D.M., Knapik D.M., Bessa F.S., Nho S.J.	JBJS Case Connector (2021) 11:4 Article Number: e21.00285. Date of Publication: 11 Nov 2021	2021	10.2106/JBJS.CC.21.00285
Effectiveness of arthroscopic 360° capsular release for frozen shoulder	Huang J., Zhu S., Zhao C., Huang W., Shui W., Hu N., Chen H.	Zhongguo xiu fu chong jian wai ke za zhi = Zhongguo xiufu chongjian waike zazhi = Chinese journal of reparative and reconstructive surgery (2021) 35:9 (1141-1146). Date of Publication: 15 Sep 2021	2021	10.7507/1002-1892.202103080
A systematic review evaluating the clinimetric properties of the Victorian Institute of Sport Assessment (VISA) questionnaires for lower limb tendinopathy shows moderate to high-quality evidence for sufficient reliability, validity and responsiveness-part II	Korakakis V., Whiteley R., Kotsifaki A., Stefanakis M., Sotiralis Y., Thorborg K.	Knee surgery, sports traumatology, arthroscopy : official journal of the ESSKA (2021) 29:9 (2765-2788). Date of Publication: 1 Sep 2021	2021	10.1007/s00167-021-06557-0
Evaluating lower limb tendinopathy with Victorian Institute of Sport Assessment (VISA) questionnaires: a systematic review shows very-low-quality evidence for their content and structural validity-part I	Korakakis V., Kotsifaki A., Stefanakis M., Sotiralis Y., Whiteley R., Thorborg K.	Knee surgery, sports traumatology, arthroscopy : official journal of the ESSKA (2021) 29:9 (2749-2764). Date of Publication: 1 Sep 2021	2021	10.1007/s00167-021-06598-5
Deep Gluteal Space, Peripheral Compartment, and Peritrochanteric Disorders	Perez Carro L., Gómez-Hoyos J., Fernandez Escajadillo N., Miguel Santos H., Saenz Navarro I., Sabetian Layazali P., Alfonso Fernandez A.	Techniques in Orthopaedics (2021) 36:3 (235-246). Date of Publication: 1 Sep 2021	2021	10.1097/BTO.0000000000000485
Arthroscopic Treatment for Femoroacetabular Impingement Syndrome with External Snapping Hip: A Comparison Study of Matched Case Series	Zhang S.-X., An M.-Y., Li Z.-L., Wang Z.-G., Liu Y.-J., Qi W., Li C.-B.	Orthopaedic Surgery (2021) 13:6 (1730-1738). Date of Publication: 1 Aug 2021	2021	10.1111/os.13109
Arthroscopic management of greater trochanter pain syndrome and abductor tears has demonstrated promising results in terms of improvement in pain scores and functional outcomes: a scoping review	Kay J., Memon M., Lindner D., Randelli F., Ayeni O.R.	Knee surgery, sports traumatology, arthroscopy : official journal of the ESSKA (2021) 29:8 (2401-2407). Date of Publication: 1 Aug 2021	2021	10.1007/s00167-020-06322-9
Surgical interventions for external snapping hip syndrome	Randelli F., Mazzoleni M.G., Fioruzzi A., Giai Via A., Calvisi V., Ayeni O.R.	Knee surgery, sports traumatology, arthroscopy : official journal of the ESSKA (2021) 29:8 (2386-2393). Date of Publication: 1 Aug 2021	2021	10.1007/s00167-020-06305-w
Non-surgical treatment as the first step to manage peritrochanteric space disorders	Marín-Pena O., Papavasiliou A.V., Olivero M., Galanis N., Tey-Pons M., Khanduja V.	Knee surgery, sports traumatology, arthroscopy : official journal of the ESSKA (2021) 29:8 (2417-2423). Date of Publication: 1 Aug 2021	2021	10.1007/s00167-020-06366-x
Pathogenesis and contemporary diagnoses for lateral hip pain: a scoping review	Sunil Kumar K.H., Rawal J., Nakano N., Sarmento A., Khanduja V.	Knee surgery, sports traumatology, arthroscopy : official journal of the ESSKA (2021) 29:8 (2408-2416). Date of Publication: 1 Aug 2021	2021	10.1007/s00167-020-06354-1
Intraoperative Classification System Yields Favorable Outcomes for Patients Treated Surgically for Greater Trochanteric Pain Syndrome	Annin S., Lall A.C., Meghpara M.B., Maldonado D.R., Shapira J., Rosinsky P.J., Ankem H.K., Domb B.G.	Arthroscopy - Journal of Arthroscopic and Related Surgery (2021) 37:7 (2123-2136). Date of Publication: 1 Jul 2021	2021	10.1016/j.arthro.2021.01.058
Editorial Commentary: An Optimal Classification System to Guide Prognosis and Treatment in Greater Trochanteric Pain Syndrome: Now We're Speaking the Same Language	Harris J.D.	Arthroscopy - Journal of Arthroscopic and Related Surgery (2021) 37:7 (2137-2139). Date of Publication: 1 Jul 2021	2021	10.1016/j.arthro.2021.03.083
Mid- to long-term clinical outcomes of arthroscopic surgery for external snapping hip syndrome	Chu C.-T., Hsu H., Tang H.-C., Chen A.C.-Y., Chan Y.-S.	Journal of Hip Preservation Surgery (2021) 8:2 (172-176). Date of Publication: 1 Jul 2021	2021	10.1093/jhps/hnab062
Editorial Commentary: Indications for Concurrent Procedures During Hip Femoroacetabular Impingement Arthroscopic Treatment	Gruskay J.A., Philippon M.J.	Arthroscopy - Journal of Arthroscopic and Related Surgery (2021) 37:6 (1853-1855). Date of Publication: 1 Jun 2021	2021	10.1016/j.arthro.2021.03.004
Pertrochanteric Calcifications in Patients With Greater Trochanteric Pain Syndrome: Description, Prevalence, and Correlation With Intraoperatively Diagnosed Hip Abductor Tendon Injuries	Rosinsky P.J., Yelton M.J., Ankem H.K., Meghpara M.B., Maldonado D.R., Shapira J., Yelton B.R., Lall A.C., Domb B.G.	The American journal of sports medicine (2021) 49:7 (1759-1768). Date of Publication: 1 Jun 2021	2021	10.1177/03635465211008104
Ultrasound-guided surgery for lateral snapping hip: a novel ultraminimally invasive surgical technique	Villanueva M., Iborra Á., Sanz-Ruiz P., Noriega C.	Journal of orthopaedic surgery and research (2021) 16:1 (322). Date of Publication: 19 May 2021	2021	10.1186/s13018-021-02461-y
Hip Abductor and Peritrochanteric Space Conditions	Weber A.E., Bell J.A., Bolia I.K.	Clinics in Sports Medicine (2021) 40:2 (311-322). Date of Publication: 1 Apr 2021	2021	10.1016/j.csm.2021.01.001
Making Sense of Hip Preservation Procedural Coding—Getting Paid for Your Work!	Duncan S.T., Muffly B.T., Zacharias A.J., Jacobs C.A., Stone A.V.	Arthroplasty Today (2021) 8 (110-113). Date of Publication: 1 Apr 2021	2021	10.1016/j.artd.2021.01.015
Greater trochanteric pain syndrome: Evaluation and management of a wide spectrum of pathology	Pianka M.A., Serino J., DeFroda S.F., Bodendorfer B.M.	SAGE Open Medicine (2021) 9. Date of Publication: 2021	2021	10.1177/20503121211022582
Snapping hip syndrome: A comprehensive update	Walker P., Ellis E., Scofield J., Kongchum T., Sherman W.F., Kaye A.D.	Orthopedic Reviews (2021) 13:2. Date of Publication: 2021	2021	10.52965/001c.25088
Arthrokatadysis from post-injection gluteal muscular fibrosis case report	Mi Y., Cheng B.	BMC Musculoskeletal Disorders (2020) 21:1 Article Number: 748. Date of Publication: 1 Dec 2020	2020	10.1186/s12891-020-03766-5
Hip Gluteus Medius and Minimus Endoscopic Treatment Results in Patient Satisfaction	Lubowitz J.H., Brand J.C., Rossi M.J.	Arthroscopy - Journal of Arthroscopic and Related Surgery (2020) 36:11 (2775-2776). Date of Publication: 1 Nov 2020	2020	10.1016/j.arthro.2020.09.030
External Snapping Hip Syndrome Endoscopic Treatment: “Fan-like” Technique as a Stepwise, Tailor-made Solution	Malinowski K., Kalinowski, Góralczyk A., Ribas M., Lund B., Hermanowicz K.	Arthroscopy Techniques (2020) 9:10 (e1553-e1557). Date of Publication: 1 Oct 2020	2020	10.1016/j.eats.2020.06.017
Lesions of the abductors in the hip	Kenanidis E., Kyriakopoulos G., Kaila R., Christofilopoulos P.	EFORT Open Reviews (2020) 5:8 (464-476). Date of Publication: 1 Aug 2020	2020	10.1302/2058-5241.5.190094
Endoscopic Gluteus Medius Repair With an ITB-Sparing Versus ITB-Splitting Approach: A Systematic Review and Meta-analysis	Parker E.A., Meyer A.M., Laskovski J.R., Westermann R.W.	Orthopaedic Journal of Sports Medicine (2020) 8:5. Date of Publication: 1 May 2020	2020	10.1177/2325967120922196
Platelet-Rich Plasma Versus Surgery for the Management of Recalcitrant Greater Trochanteric Pain Syndrome: A Systematic Review	Walker-Santiago R., Wojnowski N.M., Lall A.C., Maldonado D.R., Rabe S.M., Domb B.G.	Arthroscopy - Journal of Arthroscopic and Related Surgery (2020) 36:3 (875-888). Date of Publication: 1 Mar 2020	2020	10.1016/j.arthro.2019.09.044
Editorial Commentary: Platelet-Rich Plasma Versus Surgery for Hip Greater Trochanteric Pain Syndrome—Systematic Reviews Made Difficult by the Use of Vague Terms	Konyves A.	Arthroscopy - Journal of Arthroscopic and Related Surgery (2020) 36:3 (889-890). Date of Publication: 1 Mar 2020	2020	10.1016/j.arthro.2019.12.019
Radiofrequency Microdebridement as an Adjunct to Arthroscopic Surgical Treatment for Recalcitrant Gluteal Tendinopathy: A Double-Blind, Randomized Controlled Trial	Blakey C.M., O’Donnell J., Klaber I., Singh P., Arora M., Takla A., Fitzpatrick J.	Orthopaedic Journal of Sports Medicine (2020) 8:1. Date of Publication: 1 Jan 2020	2020	10.1177/2325967119895602
Atypical Hip Pain in Femoroacetabular Impingement: A Comparison of Outcomes Based on Primary Hip Pain Location	Hamula M.J., Ryan M.K., Baron S.L., Bloom D.A., Youm T.	The American journal of sports medicine (2020) 48:1 (167-172). Date of Publication: 1 Jan 2020	2020	10.1177/0363546519887733
Acute traumatic tear of the gluteus medius and gluteus minimus in a marathon runner	Godshaw B., Wong M., Ojard C., Williams G., Suri M., Jones D.	Ochsner Journal (2019) 19:4 (405-409). Date of Publication: 1 Dec 2019	2019	10.31486/toj.18.0090
Surgical Treatment of Gluteus Medius Tears Augmented With Allograft Human Dermis	Pascual-Garrido C., Schwabe M.T., Chahla J., Haneda M.	Arthroscopy Techniques (2019) 8:11 (e1379-e1387). Date of Publication: 1 Nov 2019	2019	10.1016/j.eats.2019.07.014
Hip arthroscopy in athletes (intra and extra-articular pathologies)	Thaunat M., de Saint Vincent B.	Revue du Rhumatisme Monographies (2019) 86:4 (287-293). Date of Publication: 1 Sep 2019	2019	10.1016/j.monrhu.2019.06.004
The role of surgical intervention in chronic hip abductor deficiency	Jain R., Chan G.	British Journal of Surgery (2019) 106:SUPPL, 6 (108). Date of Publication: 1 Sep 2019	2019
Greater Trochanteric Pain Syndrome: An Intraoperative Endoscopic Classification System with Pearls to Surgical Techniques and Rehabilitation Protocols	Lall A.C., Schwarzman G.R., Battaglia M.R., Chen S.L., Maldonado D.R., Domb B.G.	Arthroscopy Techniques (2019) 8:8 (e889-e903). Date of Publication: 1 Aug 2019	2019	10.1016/j.eats.2019.04.004
Hip Arthroscopy: extra-articular Procedures	Perets I., Rybalko D., Mu B.H., Friedman A., Morgenstern D.R., Domb B.G.	HIP International (2019) 29:4 (346-354). Date of Publication: 1 Jul 2019	2019	10.1177/1120700019840729
Hip arthroscopy for femoroacetabular impingement syndrome performed with modern surgical techniques provides high survivorship and durable outcome	Nho S.J., Cvetanovich G.L., Beck E.C., Neal W.H., Harris J.D., Weber A.E., Mather R.C.	Orthopaedic Journal of Sports Medicine (2019) 7:7 Supplement 5. Date of Publication: 1 Jul 2019	2019	10.1177/2325967119S00319
Hypermobility among patients with greater trochanteric pain syndrome	Reimer L.C.U., Jacobsen J.S., Mechlenburg I.	Danish Medical Journal (2019) 66:4 Article Number: A5539. Date of Publication: 1 Apr 2019	2019
Leucocyte-Rich Platelet-Rich Plasma Treatment of Gluteus Medius and Minimus Tendinopathy: A Double-Blind Randomized Controlled Trial With 2-Year Follow-up	Fitzpatrick J., Bulsara M.K., O'Donnell J., Zheng M.H.	The American journal of sports medicine (2019) 47:5 (1130-1137). Date of Publication: 1 Apr 2019	2019	10.1177/0363546519826969
The Modified Resisted Internal Rotation Test for Detection of Gluteal Tendon Tears	Walker-Santiago R., Ortiz-Declet V., Maldonado D.R., Wojnowski N.M., Domb B.G.	Arthroscopy Techniques (2019) 8:3 (e331-e334). Date of Publication: 1 Mar 2019	2019	10.1016/j.eats.2018.11.006
Gluteus medius tears of the hip: a comprehensive approach	LaPorte C., Vasaris M., Gossett L., Boykin R., Menge T.	Physician and Sportsmedicine (2019) 47:1 (15-20). Date of Publication: 2 Jan 2019	2019	10.1080/00913847.2018.1527172
Paraneoplastic syndrome presenting with polymyalgia rheumatica-like accumulations on(18)f-fluorodeoxyglucose-positron emission tomography/computed tomography	Umetsu A., Shimizu T., Iwamoto N., Hashiguchi K., Eguchi M., Okamoto M., Endo Y., Tsuji S., Takatani A., Igawa T., Sumiyoshi R., Koga T., Kawashiri S.-Y., Ichinose K., Tamai M., Nakamura H., Origuchi T., Kawakami A.	Internal Medicine (2019) 58:6 (861-864). Date of Publication: 2019	2019	10.2169/internalmedicine.1847-18
Hot topics in musculoskeletal ultrasound	Lisle D.	Ultrasound in Medicine and Biology (2019) 45 Supplement 1 (S1-S2). Date of Publication: 1 Jan 2019	2019	10.1016/j.ultrasmedbio.2019.07.418
Peri-articular disease of the hip : Greater trochanteric pain syndrome	Safar A., Maes, Charles T., Callewier A.	Revue Medicale de Bruxelles (2019) 40:4 (324-328). Date of Publication: 2019	2019
Conventional and Arthrographic Magnetic Resonance Techniques for Hip Evaluation: What the Radiologist Should Know	Schmaranzer F., Cerezal L., Llopis E.	Seminars in Musculoskeletal Radiology (2019) 23:3 (227-251). Date of Publication: 2019	2019	10.1055/s-0039-1678729
Arthroscopic treatment of trochanteric bursitis	Magi G.J., Carucci J.P., Bergués S.	Orthopaedic Journal of Sports Medicine (2018) 6:12 Supplement 5. Date of Publication: 1 Dec 2018	2018	10.1177/2325967118S00177
2018 AAA International Meeting		Orthopaedic Journal of Sports Medicine (2018) 6:12 Supplement 5. Date of Publication: 1 Dec 2018	2018
Arthroscopic treatment of greater trochanteric pain syndrome	Alpoim F., Pires F., Oliveira F., Leal F., Monteiro E., Miranda A.	HIP International (2018) 28 Supplement 1 (74). Date of Publication: 1 Sep 2018	2018	10.1177/1120700018801118
Hip arthroscopy: Indications, outcomes and complications	Jamil M., Dandachli W., Noordin S., Witt J.	International Journal of Surgery (2018) 54 (341-344). Date of Publication: 1 Jun 2018	2018	10.1016/j.ijsu.2017.08.557
Editorial Commentary: Hip Trochanteric Bursitis and Femoroacetabular Impingement: The Arthroscope Is Only the Tool	Maffulli N.	Arthroscopy - Journal of Arthroscopic and Related Surgery (2018) 34:5 (1461-1462). Date of Publication: 1 May 2018	2018	10.1016/j.arthro.2018.01.004
Outcomes of Arthroscopic Management of Trochanteric Bursitis in Patients With Femoroacetabular Impingement: A Comparison of Two Matched Patient Groups	Vap A.R., Mitchell J.J., Briggs K.K., McNamara S.C., Philippon M.J.	Arthroscopy - Journal of Arthroscopic and Related Surgery (2018) 34:5 (1455-1460). Date of Publication: 1 May 2018	2018	10.1016/j.arthro.2017.10.053
The effectiveness of platelet-rich plasma injections in gluteal tendinopathy-a randomised, double-blind controlled trial comparing a single platelet-rich plasma injection with a single corticosteroid injection	Fitzpatrick J., Bulsara M.K., Zheng M.H., O'Donnell J., McCrory P.R.	Clinical Journal of Sport Medicine (2018) 28:3 (e41). Date of Publication: 1 May 2018	2018
Editorial Commentary: Treatment of Partial Thickness Undersurface Abductor Tears of the Hip: Like Backwards a Bike Riding	Ochiai D.	Arthroscopy - Journal of Arthroscopic and Related Surgery (2018) 34:4 (1200-1201). Date of Publication: 1 Apr 2018	2018	10.1016/j.arthro.2017.11.024
Endoscopic Gluteus Medius and Minimus Repair With Allograft Augmentation Using Acellular Human Dermis	Laskovski J., Urchek R.	Arthroscopy Techniques (2018) 7:3 (e225-e230). Date of Publication: 1 Mar 2018	2018	10.1016/j.eats.2017.08.073
When it's not a hamstring strain	Hirschi D.M., Rich B.S.E.	Clinical Journal of Sport Medicine (2018) 28:2 (e29-e30). Date of Publication: 1 Mar 2018	2018	10.1097/JSM.0000000000000592
The Effectiveness of Platelet-Rich Plasma Injections in Gluteal Tendinopathy: A Randomized, Double-Blind Controlled Trial Comparing a Single Platelet-Rich Plasma Injection With a Single Corticosteroid Injection	Fitzpatrick J., Bulsara M.K., O'Donnell J., McCrory P.R., Zheng M.H.	The American journal of sports medicine (2018) 46:4 (933-939). Date of Publication: 1 Mar 2018	2018	10.1177/0363546517745525
Abductor tendon tears of the hip	Pierce T.P., Issa K., Kurowicki J., Festa A., McInerney V.K., Scillia A.J.	JBJS Reviews (2018) 6:3 Article Number: e6. Date of Publication: 1 Mar 2018	2018	10.2106/JBJS.RVW.17.00076
Incorporating Hip Arthroscopy Into A Practice	Safran M.R., Bedi A., Byrd J.W.T., Guanche C.A., Ilizaliturri V., Lynch T.S., Martin H.D., Matsuda D.K., McCarthy J.C., Philippon M.J., Sampson T.G., Suarez-Ahedo C.	Instructional course lectures (2018) 67 (453-472). Date of Publication: 15 Feb 2018	2018
Detection of serum level changes of matrix metalloprotienase-13 and inter leukin-1 beta during remission and flare-ups of primary osteoarthritis of the knees	Abdelmotaleb Gazar Y.	Osteoporosis International (2018) 29:1 Supplement 1 (S177-S178). Date of Publication: 2018	2018	10.1007/s00198-018-4465-1
Detection of serum level changes of matrix metalloprotienase-13 and inter leukin-1 beta during remission and flare-ups of primary osteoarthritis of the knees	Abd Elmotaleb Gazar Y.	International Journal of Rheumatic Diseases (2017) 20 Supplement 1 (21). Date of Publication: 1 Oct 2017	2017	10.1111/1756-185X.13178
Effectiveness of arthroscopic capsular release to treat primary severe frozen shoulder through trans cuff portal	Lu Z., Wang J., Xu B., You W., Wang J.	Zhongguo xiu fu chong jian wai ke za zhi = Zhongguo xiufu chongjian waike zazhi = Chinese journal of reparative and reconstructive surgery (2017) 31:7 (773-777). Date of Publication: 1 Jul 2017	2017	10.7507/1002-1892.201702012
Tendinopathies of the hip : Treatment recommendations according to evidence-based medicine	Macke C., Krettek C., Brand S.	Der Unfallchirurg (2017) 120:3 (192-198). Date of Publication: 1 Mar 2017	2017	10.1007/s00113-016-0286-x
Clinical results of endoscopic treatment of greater trochanteric pain syndrome	Zeman P., Rafi M., Skala P., Zeman J., Matějka J., Pavelka T.	Acta Chirurgiae Orthopaedicae et Traumatologiae Cechoslovaca (2017) 84:3 (168-174). Date of Publication: 2017	2017
Detection of serum level changes of matrix metalloprotienase-13 and inter leukin-1 beta during remission and flare-ups of primary osteoarthritis of the knees	Abd Elmotaleb Y., Bassiouni H.	Osteoporosis International (2017) 28 Supplement 1 (S150). Date of Publication: 2017	2017	10.1007/s00198-017-3950-2
The outcome of endoscopy for recalcitrant greater trochanteric pain syndrome	Drummond J., Fary C., Tran P.	Archives of Orthopaedic and Trauma Surgery (2016) 136:11 (1547-1554). Date of Publication: 1 Nov 2016	2016	10.1007/s00402-016-2511-z
Endoscopic Trochanteric Bursectomy and Iliotibial Band Release for Persistent Trochanteric Bursitis	Mitchell J.J., Chahla J., Vap A.R., Menge T.J., Soares E., Frank J.M., Dean C.S., Philippon M.J.	Arthroscopy Techniques (2016) 5:5 (e1185-e1189). Date of Publication: 1 Oct 2016	2016	10.1016/j.eats.2016.07.005
Management of unintentional neuroaxial block from lumbar paravertebral block	Manvar A., Waldinger R., Chiang C.	Regional Anesthesia and Pain Medicine (2016) 41:5. Date of Publication: 1 Sep 2016	2016
Is there a role of iliopsoas tendon anatomy in determining efficacy of surgical release for central iliopsoas impingement?	Sheehan S., Blankenbaker D., Yu T.	Skeletal Radiology (2016) 45:8 (1153-1154). Date of Publication: August 2016	2016	10.1007/s00256-016-2415-6
Diagnosis: Alkaptonuria	Bassily E., O'Dell M.C., Homan B., Wasyliw C.	Orthopedics (2016) 39:4 (e810-e813). Date of Publication: 1 Jul 2016	2016	10.3928/01477447-20160503-03
Iliopsoas: Pathology, Diagnosis, and Treatment	Anderson C.N.	Clinics in Sports Medicine (2016) 35:3 (419-433). Date of Publication: 1 Jul 2016	2016	10.1016/j.csm.2016.02.009
Peritrochanteric Endoscopy	Mosier B.A., Quinlan N.J., Martin S.D.	Clinics in Sports Medicine (2016) 35:3 (449-467). Date of Publication: 1 Jul 2016	2016	10.1016/j.csm.2016.03.001
Diagnosis, Evaluation, and Endoscopic Repair of Partial Articular Gluteus Tendon Avulsion	Nho S.J., Grzybowski J.S., Bogunovic L., Kuhns B.D., Mather R.C., Salata M.J., Bush-Joseph C.A.	Arthroscopy Techniques (2016) 5:3 (e425-e431). Date of Publication: 1 Jun 2016	2016	10.1016/j.eats.2016.01.023
Clinical results of endoscopic treatment without repair for partial thickness gluteal tears	Coulomb R., Essig J., Mares O., Asencio G., Kouyoumdjian P., May O.	Orthopaedics and Traumatology: Surgery and Research (2016) 102:3 (391-395). Date of Publication: 1 May 2016	2016	10.1016/j.otsr.2016.01.007
Greater Trochanteric Pain Syndrome	Redmond J.M., Chen A.W., Domb B.G.	The Journal of the American Academy of Orthopaedic Surgeons (2016) 24:4 (231-240). Date of Publication: 1 Apr 2016	2016	10.5435/JAAOS-D-14-00406
Endoscopic treatment of gluteus medius tears a review	Lerebours F.R., Cohn R., Youm T.	Bulletin of the Hospital for Joint Diseases (2016) 74:1 (58-62). Date of Publication: 1 Mar 2016	2016
Diagnosis and Treatment of Hip Girdle Pain in the Athlete	Prather H., Cheng A.	PM and R (2016) 8:3 Supplement (S45-S60). Date of Publication: 1 Mar 2016	2016	10.1016/j.pmrj.2015.12.009
Endoscopic management of gluteus medius tendon tears	Thaunat M., Noël E., Nové-Josserand L., Murphy C.G., Sbiyaa M., Sonnery-Cottet B.	Sports Medicine and Arthroscopy Review (2016) 24:1 (11-18). Date of Publication: 28 Jan 2016	2016	10.1097/JSA.0000000000000082
Case report of severe hypoglycemia 5 years post sleeve gastrectomy	Kellett S., Tsoukas G.O.	Endocrine Reviews (2016) 37:2 Supplement 1. Date of Publication: 2016	2016	10.1210/endo-meetings.2016.OABA.7.FRI-603
Partial gluteus tendon rupture-results following endoscopic treatment	Santos-Pereira R., Aleixo C., Oliveira M., Portela R., Grazina R., Bernardes M., Sá D., Sarmento A.	Osteoporosis International (2016) 27:SUPPL 1 (S446). Date of Publication: 2016	2016	10.1007/s00198-016-3530-x
Surgical treatment of Synovial osteochondromatosis of the hip using a modified-hardinge approach with a Z-shaped capsular incision	Takeda Y., Fukunishi S., Nishio S., Fujihara Y., Fukui T., Okahisa S., Yoshiya S.	Orthopedic Reviews (2015) 7:4 (90-92) Article Number: 5705. Date of Publication: 28 Dec 2015	2015	10.4081/or.2015.5705
Clinical outcomes of trochanteric syndrome endoscopically treated	Domínguez A., Seijas R., Ares O., Sallent A., Cuscó X., Cugat R.	Archives of Orthopaedic and Trauma Surgery (2015) 135:1 (89-94). Date of Publication: 9 Nov 2015	2015	10.1007/s00402-014-2106-5
Disorders of the peritrochanteric and deep gluteal space: New frontiers for arthroscopy	Thomas Byrd J.W.	Sports Medicine and Arthroscopy Review (2015) 23:4 (221-231). Date of Publication: 3 Nov 2015	2015	10.1097/jsa.0000000000000085
A new mini-open anterior-oblique approach for femoroacetabular impingement	Narayanasetty K., Massraf A.	HIP International (2015) 25 SUPPL. 1 (S4). Date of Publication: November 2015	2015	10.5301/hipint.5000333
Outcomes of Open Versus Endoscopic Repair of Abductor Muscle Tears of the Hip: A Systematic Review	Chandrasekaran S., Lodhia P., Gui C., Vemula S.P., Martin T.J., Domb B.G.	Arthroscopy - Journal of Arthroscopic and Related Surgery (2015) 31:10 (2057-2067). Date of Publication: 1 Oct 2015	2015	10.1016/j.arthro.2015.03.042
Atypical hip pain: Is it ischiofemoral impingement?	Mittal G., Parry J., Saifuddin A.	Rheumatology (United Kingdom) (2015) 54 Supplement 1 (i182). Date of Publication: 1 Apr 2015	2015	10.1093/rheumatology/kev091.026
Clinical features that predict the need for operative intervention in gluteus medius tears	Chandrasekaran S., Pavan Vemula S., Gui C., Suarez-Ahedo C., Lodhia P., Domb B.G.	Orthopaedic Journal of Sports Medicine (2015) 3:2 (1-5). Date of Publication: 1 Feb 2015	2015	10.1177/2325967115571079
Trochanteric micropuncture: Treatment for gluteus medius tendinopathy	Redmond J.M., Cregar W.M., Gupta A., Hammarstedt J.E., Martin T.J., Domb B.G.	Arthroscopy Techniques (2015) 4:1 (e87-e90). Date of Publication: 1 Feb 2015	2015	10.1016/j.eats.2014.11.009
A review of surgical repair methods and patient outcomes for gluteal tendon tears	Ebert J.R., Bucher T.A., Ball S.V., Janes G.C.	HIP International (2015) 25:1 (15-23). Date of Publication: 2015	2015	10.5301/hipint.5000183
Clinical outcomes of trochanteric syndrome endoscopically treated	Domínguez A., Seijas R., Ares O., Sallent A., Cuscó X., Cugat R.	Archives of Orthopaedic and Trauma Surgery (2015) 135:1 (89-94). Date of Publication: 1 Jan 2015	2015	10.1007/s00402-014-2106-5
Tuberculosis of the trochanteric bursa: a case report	Kim S.-T., Moon M.-S., Yoon M.-G., Park W.-S., Heo J.-H.	Journal of orthopaedic surgery (Hong Kong) (2014) 22:1 (126-129). Date of Publication: 1 Apr 2014	2014
Peri-articular diseases of the hip: Emerging frontiers in arthroscopic and endoscopic treatments	Aprato A., Jayasekera N., Bajwa A., Villar R.N.	Journal of Orthopaedics and Traumatology (2014) 15:1 (1-11). Date of Publication: March 2014	2014	10.1007/s10195-013-0253-z
Outcomes of endoscopic treatment for greater trochanteric pain syndrome: Minimum of two- year follow-up	Domb B.G., Lindner D., Schwindel L., Stake C.E., El Bitar Y.	Orthopaedic Journal of Sports Medicine (2014) 2:3 Supplement 1. Date of Publication: 1 Mar 2014	2014	10.1177/2325967114S00012
[Greater trochanteric pain syndrome of the hip].	Haviv B., Bronak S., Thein R.	Harefuah (2014) 153:2 (97-100, 126). Date of Publication: Feb 2014	2014
Greater trochanteric pain syndrome diagnosis and treatment	Mallow M., Nazarian L.N.	Physical Medicine and Rehabilitation Clinics of North America (2014) 25:2 (279-289). Date of Publication: May 2014	2014	10.1016/j.pmr.2014.01.009
Results of labral-level arthroscopic iliopsoas tenotomies for the treatment of labral impingement	Nelson I.R., Keene J.S.	Arthroscopy - Journal of Arthroscopic and Related Surgery (2014) 30:6 (688-694). Date of Publication: June 2014	2014	10.1016/j.arthro.2014.02.027
Imaging and management of greater trochanteric pain syndrome	Chowdhury R., Naaseri S., Lee J., Rajeswaran G.	Postgraduate Medical Journal (2014) 90:1068 (576-581). Date of Publication: 1 Oct 2014	2014	10.1136/postgradmedj-2013-131828
Peri-articular diseases of the hip: Emerging frontiers in arthroscopic and endoscopic treatments	Aprato A., Jayasekera N., Bajwa A., Villar R.N.	Journal of Orthopaedics and Traumatology (2014) 15:1 (1-11). Date of Publication: 2014	2014	10.1007/s10195-013-0253-z
Results of labral-level arthroscopic iliopsoas tenotomies for the treatment of labral impingement	Nelson I.R., Keene J.S.	Arthroscopy - Journal of Arthroscopic and Related Surgery (2014) 30:6 (688-694). Date of Publication: 2014	2014	10.1016/j.arthro.2014.02.027
Managing hip pain in the athlete	Prather H., Colorado B., Hunt D.	Physical Medicine and Rehabilitation Clinics of North America (2014) 25:4 (789-812). Date of Publication: 2014	2014	10.1016/j.pmr.2014.06.012
Outcomes of endoscopic treatment for greater trochanteric pain syndrome: Minimum of two-year follow-up	Domb B.G., Lindner D., Schwindel L., Stake C.E., El Bitar Y.	Orthopaedic Journal of Sports Medicine (2014) 2:3 Supplement 1. Date of Publication: 2014	2014	10.1177/2325967114S00012
Hip arthroscopy for extra-articular hip disease	Reich M.S., Shannon C., Tsai E., Salata M.J.	Current Reviews in Musculoskeletal Medicine (2013) 6:3 (250-257). Date of Publication: September 2013	2013	10.1007/s12178-013-9177-8
Peritrochanteric Access and Gluteus Medius Repair	Byrd J.W.T.	Arthroscopy Techniques (2013) 2:3 (e243-e246). Date of Publication: August 2013	2013	10.1016/j.eats.2013.02.014
A case of frozen hip: A diagnosis we should consider more often?	Ntatsaki E., Aye T., Sykes M., Riaz I., Merry P., Dhatariya K.K.	Diabetes (2013) 62 SUPPL. 1 (A732). Date of Publication: July 2013	2013	10.2337/db13-2845-2964
Arthroscopic bursectomy for recalcitrant trochanteric bursitis after hip arthroplasty.	Van Hofwegen C., Baker 3rd. C.L., Savory C.G., Baker Jr. C.L.	Journal of surgical orthopaedic advances (2013) 22:2 (143-147). Date of Publication: 2013 Summer	2013	10.3113/JSOA.2013.0143
A case of frozen hip-a diagnosis we should consider more often?	Ntatsaki E., Aye T.T., Sykes M., Riaz I., Dhatariya K., Merry P.	Annals of the Rheumatic Disease (2013) 71 SUPPL. 3. Date of Publication: June 2013	2013	10.1136/annrheumdis-2012-eular.1098
Endoscopic Repair of Full-Thickness Gluteus Medius Tears	Domb B.G., Carreira D.S.	Arthroscopy Techniques (2013) 2:2 (e77-e81). Date of Publication: May 2013	2013	10.1016/j.eats.2012.11.005
Surgical management of internal snapping hip syndrome: A systematic review evaluating open and arthroscopic approaches	Khan M., Adamich J., Simunovic N., Philippon M.J., Bhandari M., Ayeni O.R.	Arthroscopy - Journal of Arthroscopic and Related Surgery (2013) 29:5 (942-948). Date of Publication: May 2013	2013	10.1016/j.arthro.2013.01.016
Greater Trochanteric Pain Syndrome: Endoscopic Treatment Options	Barnthouse N.C., Wente T.M., Voos J.E.	Operative Techniques in Sports Medicine (2012) 20:4 (320-324). Date of Publication: December 2012	2012	10.1053/j.otsm.2012.09.006
Endoscopic treatment of the external snapping hip syndrome: Surgical technique and report of two cases	Kunac N., Tršek D., Medančić N., Starčević D., Hašpl M.	Acta Clinica Croatica (2012) 51:4 (661-666). Date of Publication: 2012	2012
Endoscopic Bursectomy and Iliotibial Tract Release as a Treatment for Refractory Greater Trochanteric Pain Syndrome: A New Endoscopic Approach With Early Results	Govaert L.H.M., van Dijk C.N., Zeegers A.V.C.M., Albers G.H.R.	Arthroscopy Techniques (2012) 1:2 (e161-e164). Date of Publication: December 2012	2012	10.1016/j.eats.2012.06.001
Accessibility of extra-articular pathologies of iliopsoas tendon and bursitis of greater trochanter in hip arthroscopy	Thorey F., Budde S., Ettinger M., Albrecht U.V., Ezechieli M.	Knee Surgery, Sports Traumatology, Arthroscopy (2012) 20:11 (2348-2352). Date of Publication: November 2012	2012	10.1007/s00167-012-2137-9
Calcium pyrophosphate dihydrate deposition in the trochanteric hip bursa presenting as acute hip pain	Salar O., Mushtaq F., Ahmed M.	BMJ Case Reports (2012). Date of Publication: 2012	2012	10.1136/bcr.12.2011.5426
Arthroscopy of the hip, the snapping hip: Surgical management pearls	Shu B., Safran M.R.	Techniques in Orthopaedics (2012) 27:3 (193-204). Date of Publication: September 2012	2012	10.1097/BTO.0b013e3182697f13
Management of the greater trochanteric pain syndrome: A systematic review	Del Buono A., Papalia R., Khanduja V., Denaro V., Maffulli N.	British Medical Bulletin (2012) 102:1 (115-131). Date of Publication: June 2012	2012	10.1093/bmb/ldr038
Hip and Pelvic Injections	Van Thiel G.S., Chahal J., Mall N., Heard W., Jordan M.A., Nho S.J.	Operative Techniques in Sports Medicine (2012) 20:2 (142-153). Date of Publication: June 2012	2012	10.1053/j.otsm.2012.04.001
Acute Traumatic Tear of Gluteus Medius and Minimus Tendons in a Patient Without Antecedant Peritrochanteric Hip Pain	Stanton M.C., Maloney M.D., DeHaven K.E., Giordano B.D.	Geriatric Orthopaedic Surgery and Rehabilitation (2012) 3:2 (84-88). Date of Publication: June 2012	2012	10.1177/2151458512441795
Arthroscopic treatment of recalcitrant greater trochanteric bursitis with minimum two-year followup	Larose C., Guanche C.A.	Arthroscopy - Journal of Arthroscopic and Related Surgery (2012) 28:6 SUPPL. 2 (e59-e60). Date of Publication: June 2012	2012	10.1016/j.arthro.2012.04.034
The outcome of arthroscopic ilio-tibial band release in the treatment of lateral hip pain after total hip replacement	O'Donnell J.M., Chia A., Singh P.J.	Arthroscopy - Journal of Arthroscopic and Related Surgery (2012) 28:6 SUPPL. 2 (e60). Date of Publication: June 2012	2012	10.1016/j.arthro.2012.04.035
Abstracts Presented at the Annual Scientific Meeting of the International Society for Hip Arthroscopy 2011		Arthroscopy - Journal of Arthroscopic and Related Surgery (2012) 28:6 SUPPL. 2. Date of Publication: June 2012	2012
Hip arthroscopy: An emerging technique and indications	Rath E., Tsvieli O., Levy O.	Israel Medical Association Journal (2012) 14:3 (170-173). Date of Publication: March 2012	2012
An introduction to hip arthroscopy. Part two: Indications, outcomes and complications	Wall P.D.H., Brown J.S., Karthikeyan S., Griffin D.	Orthopaedics and Trauma (2012) 26:1 (38-43). Date of Publication: February 2012	2012	10.1016/j.mporth.2011.10.004
Retro-trochanteric sciatica-like pain: Current concept	Meknas K., Johansen O., Kartus J.	Knee Surgery, Sports Traumatology, Arthroscopy (2011) 19:11 (1971-1985). Date of Publication: November 2011	2011	10.1007/s00167-011-1573-2
Arthroscopic release of external snapping hip syndrome	Somers J.F.A.	Arthroscopy - Journal of Arthroscopic and Related Surgery (2011) 27:10 SUPPL. 1 (e151). Date of Publication: October 2011	2011	10.1016/j.arthro.2011.08.126
Current imaging of the rotator cuff	Gazzola S., Bleakney R.R.	Sports Medicine and Arthroscopy Review (2011) 19:3 (300-309). Date of Publication: September 2011	2011	10.1097/JSA.0b013e3182189468
Soft Tissue Pathology Around the Hip	Ilizaliturri V.M., Camacho-Galindo J., Evia Ramirez A.N., Gonzalez Ibarra Y.L., Millan S.M., Busconi B.D.	Clinics in Sports Medicine (2011) 30:2 (391-415). Date of Publication: April 2011	2011	10.1016/j.csm.2010.12.009
Hip arthroscopy: Current indications and setup	Chen A.F., Wright V.	Operative Techniques in Orthopaedics (2010) 20:4 (212-216). Date of Publication: December 2010	2010	10.1053/j.oto.2010.09.016
Partial-thickness tears of the gluteus medius: Rationale and technique for trans-tendinous endoscopic repair	Domb B.G., Nasser R.M., Botser I.B.	Arthroscopy - Journal of Arthroscopic and Related Surgery (2010) 26:12 (1697-1705+e228). Date of Publication: December 2010	2010	10.1016/j.arthro.2010.06.002
Hip Injuries in Athletes	Blankenbaker D.G., De Smet A.A.	Radiologic Clinics of North America (2010) 48:6 (1155-1178). Date of Publication: November 2010	2010	10.1016/j.rcl.2010.07.003
Gluteus medius tear mimicking greater trochanteric bursitis: A case report	Vongvorachoti J., Sheth P.	PM and R (2010) 2:9 SUPPL. 1 (S76-S77). Date of Publication: September 2010	2010
Gluteus medius tendon tear-An underdiagnosed entity: A case report	Nagarajan R., DeSantis N.M.	PM and R (2010) 2:9 SUPPL. 1 (S77). Date of Publication: September 2010	2010
Greater trochanteric pain syndrome	Strauss E.J., Nho S.J., Kelly B.T.	Sports Medicine and Arthroscopy Review (2010) 18:2 (113-119). Date of Publication: June 2010	2010	10.1097/JSA.0b013e3181e0b2ff
Endoscopic treatment of snapping hips, iliotibial band, and iliopsoas tendon	Ilizaliturri Jr. V.M., Camacho-Galindo J.	Sports Medicine and Arthroscopy Review (2010) 18:2 (120-127). Date of Publication: June 2010	2010	10.1097/JSA.0b013e3181dc57a5
Hip arthroscopy - an emerging technique and indications	Rath E.	Journal of Biomechanics (2010) 43 SUPPL. 1 (S11). Date of Publication: June 2010	2010
Balloon Dissection for Improved Access to the Peritrochanteric Compartment	Audenaert E., Pattyn C.	Arthroscopy - Journal of Arthroscopic and Related Surgery (2009) 25:11 (1349-1353). Date of Publication: November 2009	2009	10.1016/j.arthro.2009.06.020
The peritrochanteric space of the hip.	Voos J.E., Ranawat A.S., Kelly B.T.	Instructional course lectures (2009) 58 (193-201). Date of Publication: 2009	2009
Advanced techniques in hip arthroscopy.	Larson C.M., Guanche C.A., Kelly B.T., Clohisy J.C., Ranawat A.S.	Instructional course lectures (2009) 58 (423-436). Date of Publication: 2009	2009
Hip pain in young adults and the role of hip arthroscopy	Schilders E., Dimitrakopoulou A., Talbot J.C., Bismil Q.	Orthopaedics and Trauma (2009) 23:2 (128-136). Date of Publication: April 2009	2009	10.1016/j.cuor.2008.08.008
Differential Diagnosis of Pain Around the Hip Joint	Tibor L.M., Sekiya J.K.	Arthroscopy - Journal of Arthroscopic and Related Surgery (2008) 24:12 (1407-1421). Date of Publication: December 2008	2008	10.1016/j.arthro.2008.06.019
Labral tears: Understanding the significance of acetabular rim lesions	Wood T., Young D.	Medicine Today (2008) 9:2 (71-75). Date of Publication: February 2008	2008
Arthroscopic Anatomy and Surgical Techniques for Peritrochanteric Space Disorders in the Hip	Voos J.E., Rudzki J.R., Shindle M.K., Martin H., Kelly B.T.	Arthroscopy - Journal of Arthroscopic and Related Surgery (2007) 23:11 (1246.e1-1246.e5). Date of Publication: November 2007	2007	10.1016/j.arthro.2006.12.014
Arthroscopic Bursectomy With Concomitant Iliotibial Band Release for the Treatment of Recalcitrant Trochanteric Bursitis	Farr D., Selesnick H., Janecki C., Cordas D.	Arthroscopy - Journal of Arthroscopic and Related Surgery (2007) 23:8 (905.e1-905.e5). Date of Publication: August 2007	2007	10.1016/j.arthro.2006.10.021
Arthroscopic Bursectomy for Recalcitrant Trochanteric Bursitis	Baker Jr. C.L., Massie R.V., Hurt W.G., Savory C.G.	Arthroscopy - Journal of Arthroscopic and Related Surgery (2007) 23:8 (827-832). Date of Publication: August 2007	2007	10.1016/j.arthro.2007.02.015
Hip and Pelvic Injuries in the Young Athlete	Weiss J.M., Ramachandran M.	Operative Techniques in Sports Medicine (2006) 14:3 (212-217). Date of Publication: Jul 2006	2006	10.1053/j.otsm.2006.04.002
Early results of endoscopic trochanter bursectomy	Wiese M., Rubenthaler F., Willburger R.E., Fennes S., Haaker R.	International Orthopaedics (2004) 28:4 (218-221). Date of Publication: August 2004	2004	10.1007/s00264-004-0569-7
Evidence-based soft tissue rheumatology. III: Trochanteric bursitis	Alvarez-Nemegyei J., Canoso J.J.	Journal of Clinical Rheumatology (2004) 10:3 (123-124). Date of Publication: Jun 2004	2004
Arthroscopic capsular release for frozen shoulder	Akpinar S., Ozalay M., Hersekli M.A., Ozkoç G., Tandogan R.N.	Acta orthopaedica et traumatologica turcica (2003) 37:3 (213-218). Date of Publication: 2003	2003
Hip arthroscopy: Complications in 1054 cases	Clarke M.T., Arora A., Villar R.N.	Clinical Orthopaedics and Related Research (2003) 406 (84-88). Date of Publication: 1 Jan 2003	2003	10.1097/00003086-200301000-00014
Endoscopic treatment of calcific tendinitis of gluteus medius and minimus.	Kandemir U., Bharam S., Philippon M.J., Fu F.H.	Arthroscopy : the journal of arthroscopic & related surgery : official publication of the Arthroscopy Association of North America and the International Arthroscopy Association (2003) 19:1 (E4). Date of Publication: Jan 2003	2003
The role of arthroscopic bursectomy in the treatment of trochanteric bursitis.	Fox J.L.	Arthroscopy : the journal of arthroscopic & related surgery : official publication of the Arthroscopy Association of North America and the International Arthroscopy Association (2002) 18:7 (E34). Date of Publication: Sep 2002	2002
Complications of arthroscopy of the hip	Griffin D.R., Villar R.N.	Journal of Bone and Joint Surgery - Series B (1999) 81:4 (604-606). Date of Publication: July 1999	1999	10.1302/0301-620X.81B4.9102
Bursoscopy of the trochanteric bursa	Bradley D.M., Dillingham M.F.	Arthroscopy (1998) 14:8 (884-887). Date of Publication: 1998	1998	10.1016/S0749-8063(98)70027-1
Editorial Commentary: Platelet-Rich Plasma Versus Surgery for Hip Greater Trochanteric Pain Syndrome—Systematic Reviews Made Difficult by the Use of Vague Terms	Konyves A.	2020	Arthroscopy - Journal of Arthroscopic and Related Surgery	10.1016/j.arthro.2019.12.019
Imaging and management of greater trochanteric pain syndrome	Chowdhury R.; Naaseri S.; Lee J.; Rajeswaran G.	2014	Postgraduate Medical Journal	10.1136/postgradmedj-2013-131828
Relationship between the Arthroscopic Findings and Pathology of Greater Trochanteric Pain Syndrome	Iwamoto Y.; Kaya M.; Kijima H.; Fujii M.; Nagahata I.; Miyakoshi N.	2023	Acta Medica Okayama	10.18926/AMO/65746
Hypermobility among patients with greater trochanteric pain syndrome	Reimer L.C.U.; Jacobsen J.S.; Mechlenburg I.	2019	Danish Medical Journal
Endoscopic treatment of gluteus medius tendon tear	Thaunat M.; Pacoret V.; Saad M.; Saint-Etienne A.; Morvan A.	2022	Orthopaedics and Traumatology: Surgery and Research	10.1016/j.otsr.2022.103393
Arthroscopic treatment of type I and II greater trochanteric pain syndrome; [Traitement arthroscopique des bursites trochantériennes type I et II]	Abid H.; Foissey C.; Haidar I.; de Saint Vincent B.; Thaunat M.	2022	Revue de Chirurgie Orthopedique et Traumatologique	10.1016/j.rcot.2022.04.025
Tendinopathies of the hip: Treatment recommendations according to evidence-based medicine; [Tendinopathien der Hüfte: Behandlungsempfehlungen nach der Evidence-based Medicine]	Macke C.; Krettek C.; Brand S.	2017	Unfallchirurg	10.1007/s00113-016-0286-x
Endoscopic treatment of the external snapping hip syndrome: Surgical technique and report of two cases	Kunac N.; Tršek D.; Medančić N.; Starčević D.; Hašpl M.	2012	Acta Clinica Croatica
Snapping hip syndrome: A comprehensive update	Walker P.; Ellis E.; Scofield J.; Kongchum T.; Sherman W.F.; Kaye A.D.	2021	Orthopedic Reviews	10.52965/001c.25088
Greater trochanteric pain syndrome diagnosis and treatment	Mallow M.; Nazarian L.N.	2014	Physical Medicine and Rehabilitation Clinics of North America	10.1016/j.pmr.2014.01.009
Outcomes of endoscopic treatment for greater trochanteric pain syndrome: Minimum of two- year follow-up	Domb B.G.; Lindner D.; Schwindel L.; Stake C.E.; El Bitar Y.	2014	Orthopaedic Journal of Sports Medicine	10.1177/2325967114S00012
Greater Trochanteric Pain Syndrome: An Intraoperative Endoscopic Classification System with Pearls to Surgical Techniques and Rehabilitation Protocols	Lall A.C.; Schwarzman G.R.; Battaglia M.R.; Chen S.L.; Maldonado D.R.; Domb B.G.	2019	Arthroscopy Techniques	10.1016/j.eats.2019.04.004
Surgical technique: Endoscopic iliotibial band lengthening	Arnold J.M.; Baker C.L., III; Baker C.L., Jr.	2015	Hip Arthroscopy and Hip Joint Preservation Surgery	10.1007/978-1-4614-6965-0_72
Hip Arthroscopy: extra-articular Procedures	Perets I.; Rybalko D.; Mu B.H.; Friedman A.; Morgenstern D.R.; Domb B.G.	2019	HIP International	10.1177/1120700019840729
Operative indications for hip arthroscopy and open hip preservation surgery	Bedi A.; Acker W.B., II; Ross J.R.; Larson C.M.	2015	Hip Arthroscopy and Hip Joint Preservation Surgery	10.1007/978-1-4614-6965-0_15
Making Sense of Hip Preservation Procedural Coding—Getting Paid for Your Work!	Duncan S.T.; Muffly B.T.; Zacharias A.J.; Jacobs C.A.; Stone A.V.	2021	Arthroplasty Today	10.1016/j.artd.2021.01.015
Clinical results of endoscopic treatment without repair for partial thickness gluteal tears	Coulomb R.; Essig J.; Mares O.; Asencio G.; Kouyoumdjian P.; May O.	2016	Orthopaedics and Traumatology: Surgery and Research	10.1016/j.otsr.2016.01.007
Surgical technique: Endoscopic gluteus medius repair	Voos J.E.; Shaw C.M.	2015	Hip Arthroscopy and Hip Joint Preservation Surgery	10.1007/978-1-4614-6965-0_71
Arthrokatadysis from post-injection gluteal muscular fibrosis case report	Mi Y.; Cheng B.	2020	BMC Musculoskeletal Disorders	10.1186/s12891-020-03766-5
Calcium pyrophosphate dihydrate deposition in the trochanteric hip bursa presenting as acute hip pain	Salar O.; Mushtaq F.; Ahmed M.	2012	BMJ Case Reports	10.1136/bcr.12.2011.5426
Conventional and Arthrographic Magnetic Resonance Techniques for Hip Evaluation: What the Radiologist Should Know	Schmaranzer F.; Cerezal L.; Llopis E.	2019	Seminars in Musculoskeletal Radiology	10.1055/s-0039-1678729
Hip Abductor and Peritrochanteric Space Conditions	Weber A.E.; Bell J.A.; Bolia I.K.	2021	Clinics in Sports Medicine	10.1016/j.csm.2021.01.001
Lateral gluteal tendons	Malanga G.A.; Naqvi U.	2021	Tendinopathy: From Basic Science to Clinical Management	10.1007/978-3-030-65335-4_9
Iliotibial band release	Stubbs A.J.; Mason P.	2013	Operative Hip Arthroscopy	10.1007/978-1-4419-7925-4_22
Surgical Technique: Endoscopic Repair of Full-Thickness Gluteus Tears	Voos J.E.; Shaw C.M.; Chernoff D.J.	2022	Hip Arthroscopy and Hip Joint Preservation Surgery: Second Edition	10.1007/978-3-030-43240-9_71
Endoscopic fascia lata release for treatment of gluteal tendinopathy: a prospective study with a follow-up of 6 months to 1 year	Maes R.; Safar A.; Ferchichi A.; Callewier A.; Hernigou J.	2022	Acta Orthopaedica Belgica	10.52628/88.1.03
Intraoperative Classification System Yields Favorable Outcomes for Patients Treated Surgically for Greater Trochanteric Pain Syndrome	Annin S.; Lall A.C.; Meghpara M.B.; Maldonado D.R.; Shapira J.; Rosinsky P.J.; Ankem H.K.; Domb B.G.	2021	Arthroscopy - Journal of Arthroscopic and Related Surgery	10.1016/j.arthro.2021.01.058
Surgical Treatment of Gluteus Medius Tears Augmented With Allograft Human Dermis	Pascual-Garrido C.; Schwabe M.T.; Chahla J.; Haneda M.	2019	Arthroscopy Techniques	10.1016/j.eats.2019.07.014
Editorial Commentary: It Is Imperative to Fix Symptomatic Hip Gluteus Medius Tears at Time of Femoroacetabular Impingement: Why Ignore This Pain in the Butt?	Noble M.B.; Laskovski J.R.	2022	Arthroscopy - Journal of Arthroscopic and Related Surgery	10.1016/j.arthro.2021.11.037
Endoscopic management of gluteus medius tendon tears	Thaunat M.; Noël E.; Nové-Josserand L.; Murphy C.G.; Sbiyaa M.; Sonnery-Cottet B.	2016	Sports Medicine and Arthroscopy Review	10.1097/JSA.0000000000000082
Greater Trochanteric Pain Syndrome	Redmond J.M.; Chen A.W.; Domb B.G.	2016	Journal of the American Academy of Orthopaedic Surgeons	10.5435/JAAOS-D-14-00406
Clinical features that predict the need for operative intervention in gluteus medius tears	Chandrasekaran S.; Pavan Vemula S.; Gui C.; Suarez-Ahedo C.; Lodhia P.; Domb B.G.	2015	Orthopaedic Journal of Sports Medicine	10.1177/2325967115571079
Influence of Fatty Infiltration on Hip Abductor Repair Outcomes: A Systematic Review and Meta-analysis	Looney A.M.; Bodendorfer B.M.; Donaldson S.T.; Browning R.B.; Chahla J.A.; Nho S.J.	2022	American Journal of Sports Medicine	10.1177/03635465211027911
Radiofrequency Microdebridement as an Adjunct to Arthroscopic Surgical Treatment for Recalcitrant Gluteal Tendinopathy: A Double-Blind, Randomized Controlled Trial	Blakey C.M.; O’Donnell J.; Klaber I.; Singh P.; Arora M.; Takla A.; Fitzpatrick J.	2020	Orthopaedic Journal of Sports Medicine	10.1177/2325967119895602
Hip arthroscopy: An emerging technique and indications	Rath E.; Tsvieli O.; Levy O.	2012	Israel Medical Association Journal
Operative Indications for Hip Arthroscopy and Open Hip Preservation Surgery	Bedi A.; Acker W.B., II; Ross J.R.; Larson C.M.	2022	Hip Arthroscopy and Hip Joint Preservation Surgery: Second Edition	10.1007/978-3-030-43240-9_15
Hip Gluteus Medius Tears Are Associated With Lower Femoral Neck-Shaft Angles and Higher Acetabular Center-Edge Angles	Sun H.; Huang H.-J.; Mamtimin M.; Yang F.; Duan Y.-P.; Zhang X.; Wang J.-Q.	2022	Arthroscopy - Journal of Arthroscopic and Related Surgery	10.1016/j.arthro.2021.10.006
Abductor tendinopathies and repair	Jost P.; Walsh C.; Bedi A.; Kelly B.T.	2013	Operative Hip Arthroscopy	10.1007/978-1-4419-7925-4_23
Endoscopic Gluteus Medius and Minimus Repair With Allograft Augmentation Using Acellular Human Dermis	Laskovski J.; Urchek R.	2018	Arthroscopy Techniques	10.1016/j.eats.2017.08.073
Platelet-Rich Plasma Versus Surgery for the Management of Recalcitrant Greater Trochanteric Pain Syndrome: A Systematic Review	Walker-Santiago R.; Wojnowski N.M.; Lall A.C.; Maldonado D.R.; Rabe S.M.; Domb B.G.	2020	Arthroscopy - Journal of Arthroscopic and Related Surgery	10.1016/j.arthro.2019.09.044
Pertrochanteric Calcifications in Patients With Greater Trochanteric Pain Syndrome: Description, Prevalence, and Correlation With Intraoperatively Diagnosed Hip Abductor Tendon Injuries	Rosinsky P.J.; Yelton M.J.; Ankem H.K.; Meghpara M.B.; Maldonado D.R.; Shapira J.; Yelton B.R.; Lall A.C.; Domb B.G.	2021	American Journal of Sports Medicine	10.1177/03635465211008104
Snapping Hip Syndrome: Pathoanatomy, Diagnosis, Nonoperative Therapy, and Current Concepts in Operative Management	Sugrañes J.; Jackson G.R.; Warrier A.A.; Allahabadi S.; Chahla J.	2023	JBJS Reviews	10.2106/JBJS.RVW.23.00005
Endoscopic Repair of Full-Thickness Gluteus Medius Tears	Domb B.G.; Carreira D.S.	2013	Arthroscopy Techniques	10.1016/j.eats.2012.11.005
Hip Gluteus Medius and Minimus Endoscopic Treatment Results in Patient Satisfaction	Lubowitz J.H.; Brand J.C.; Rossi M.J.	2020	Arthroscopy - Journal of Arthroscopic and Related Surgery	10.1016/j.arthro.2020.09.030
Clinical outcomes of trochanteric syndrome endoscopically treated	Domínguez A.; Seijas R.; Ares O.; Sallent A.; Cuscó X.; Cugat R.	2015	Archives of Orthopaedic and Trauma Surgery	10.1007/s00402-014-2106-5
Endoscopic treatment of gluteus medius tears a review	Lerebours F.R.; Cohn R.; Youm T.	2016	Bulletin of the Hospital for Joint Diseases
Hip arthroscopy for extra-articular hip disease	Reich M.S.; Shannon C.; Tsai E.; Salata M.J.	2013	Current Reviews in Musculoskeletal Medicine	10.1007/s12178-013-9177-8
Greater Trochanteric Pain Syndrome: Endoscopic Treatment Options	Barnthouse N.C.; Wente T.M.; Voos J.E.	2012	Operative Techniques in Sports Medicine	10.1053/j.otsm.2012.09.006
Pathogenesis and contemporary diagnoses for lateral hip pain: a scoping review	Sunil Kumar K.H.; Rawal J.; Nakano N.; Sarmento A.; Khanduja V.	2021	Knee Surgery, Sports Traumatology, Arthroscopy	10.1007/s00167-020-06354-1
Paraneoplastic syndrome presenting with polymyalgia rheumatica-like accumulations on 18 f-fluorodeoxyglucose-positron emission tomography/computed tomography	Umetsu A.; Shimizu T.; Iwamoto N.; Hashiguchi K.; Eguchi M.; Okamoto M.; Endo Y.; Tsuji S.; Takatani A.; Igawa T.; Sumiyoshi R.; Koga T.; Kawashiri S.-Y.; Ichinose K.; Tamai M.; Nakamura H.; Origuchi T.; Kawakami A.	2019	Internal Medicine	10.2169/internalmedicine.1847-18
Recommendations in the rehabilitation of patients undergoing hip abductor tendon repair: a systematic literature search and evidence based rehabilitation protocol	Ebert J.R.; Fearon A.M.; Smith P.N.; Janes G.C.	2022	Archives of Orthopaedic and Trauma Surgery	10.1007/s00402-021-03952-7
Arthroscopic management of greater trochanter pain syndrome and abductor tears has demonstrated promising results in terms of improvement in pain scores and functional outcomes: a scoping review	Kay J.; Memon M.; Lindner D.; Randelli F.; Ayeni O.R.	2021	Knee Surgery, Sports Traumatology, Arthroscopy	10.1007/s00167-020-06322-9
Effectiveness of arthroscopic 360° capsular release for frozen shoulder	Huang J.; Zhu S.; Zhao C.; Huang W.; Shui W.; Hu N.; Chen H.	2021	Zhongguo xiu fu chong jian wai ke za zhi = Zhongguo xiufu chongjian waike zazhi = Chinese journal of reparative and reconstructive surgery	10.7507/1002-1892.202103080
Editorial Commentary: An Optimal Classification System to Guide Prognosis and Treatment in Greater Trochanteric Pain Syndrome: Now We're Speaking the Same Language	Harris J.D.	2021	Arthroscopy - Journal of Arthroscopic and Related Surgery	10.1016/j.arthro.2021.03.083
Ultrasound-guided musculoskeletal interventional procedures around the hip: a practical guide	Albano D.; Gitto S.; Serpi F.; Aliprandi A.; Maria Sconfienza L.; Messina C.	2023	Journal of Ultrasonography	10.15557/JoU.2023.0003
Diagnosis and Treatment of Hip Girdle Pain in the Athlete	Prather H.; Cheng A.	2016	PM and R	10.1016/j.pmrj.2015.12.009
Gluteus medius repair	Rocca F.D.; D’Addona A.	2021	What’s New in Hip Arthroscopy
Surgical interventions for external snapping hip syndrome	Randelli F.; Mazzoleni M.G.; Fioruzzi A.; Giai Via A.; Calvisi V.; Ayeni O.R.	2021	Knee Surgery, Sports Traumatology, Arthroscopy	10.1007/s00167-020-06305-w
Trochanteric micropuncture: Treatment for gluteus medius tendinopathy	Redmond J.M.; Cregar W.M.; Gupta A.; Hammarstedt J.E.; Martin T.J.; Domb B.G.	2015	Arthroscopy Techniques	10.1016/j.eats.2014.11.009
Greater Trochanteric Pain Syndrome	Mascarenhas R.; Salata M.J.; Wichman D.M.; Nho S.J.	2022	Hip Arthroscopy and Hip Joint Preservation Surgery: Second Edition	10.1007/978-3-030-43240-9_69
Endoscopic treatment of gluteus medius tendon tear; [Traitement endoscopique des lésions du tendon moyen glutéal]	Thaunat M.; Pacoret V.; Saad M.; Saint Etienne A.; Morvan A.	2022	Revue de Chirurgie Orthopedique et Traumatologique	10.1016/j.rcot.2022.09.004
External Snapping Hip Syndrome Endoscopic Treatment: “Fan-like” Technique as a Stepwise, Tailor-made Solution	Malinowski K.; Kalinowski; Góralczyk A.; Ribas M.; Lund B.; Hermanowicz K.	2020	Arthroscopy Techniques	10.1016/j.eats.2020.06.017
Surgical Technique: Endoscopic Repair of Partial-Thickness Gluteus Tears	Sullivan S.W.; Nwachukwu B.U.	2022	Hip Arthroscopy and Hip Joint Preservation Surgery: Second Edition	10.1007/978-3-030-43240-9_141
Good functional outcomes after endoscopic treatment for greater trochanteric pain syndrome	Karlsson L.; Quist P.; Helander K.N.; Snaebjörnsson T.; Stålman A.; Lindman I.; Öhlin A.	2023	Journal of Experimental Orthopaedics	10.1186/s40634-023-00574-3
The outcome of endoscopy for recalcitrant greater trochanteric pain syndrome	Drummond J.; Fary C.; Tran P.	2016	Archives of Orthopaedic and Trauma Surgery	10.1007/s00402-016-2511-z
Greater trochanteric pain syndrome: Evaluation and management of a wide spectrum of pathology	Pianka M.A.; Serino J.; DeFroda S.F.; Bodendorfer B.M.	2021	SAGE Open Medicine	10.1177/20503121211022582
Labral Tears and Chondral Lesions Are Common Comorbidities Identified During Endoscopic Repair of Gluteal Tendon Tears for Greater Trochanteric Pain Syndrome: A Systematic Review	Yee C.; Wong M.; Cohen D.; Kay J.; Simunovic N.; Duong A.; Marín-Pena O.; Laskovski J.R.; Ayeni O.R.	2023	Arthroscopy - Journal of Arthroscopic and Related Surgery	10.1016/j.arthro.2022.06.031
Disorders of the peritrochanteric and deep gluteal space: New frontiers for arthroscopy	Thomas Byrd J.W.	2015	Sports Medicine and Arthroscopy Review	10.1097/jsa.0000000000000085
Endoscopic Bursectomy and Iliotibial Tract Release as a Treatment for Refractory Greater Trochanteric Pain Syndrome: A New Endoscopic Approach With Early Results	Govaert L.H.M.; van Dijk C.N.; Zeegers A.V.C.M.; Albers G.H.R.	2012	Arthroscopy Techniques	10.1016/j.eats.2012.06.001
Surgical Technique: Endoscopic Iliotibial Band Lengthening	Fink J.V.; Baker C.L., Jr.; Arnold J.M.; Baker C.L., III	2022	Hip Arthroscopy and Hip Joint Preservation Surgery: Second Edition	10.1007/978-3-030-43240-9_72
Peri-articular diseases of the hip: Emerging frontiers in arthroscopic and endoscopic treatments	Aprato A.; Jayasekera N.; Bajwa A.; Villar R.N.	2014	Journal of Orthopaedics and Traumatology	10.1007/s10195-013-0253-z
A comprehensive review of hip arthroscopy techniques and outcomes	Suarez-Ahedo C.; Camacho-Galindo J.; López-Reyes A.; Martinez-Gómez L.E.; Pineda C.; Domb B.G.	2024	SAGE Open Medicine	10.1177/20503121231222212
Management of the greater trochanteric pain syndrome: A systematic review	Del Buono A.; Papalia R.; Khanduja V.; Denaro V.; Maffulli N.	2012	British Medical Bulletin	10.1093/bmb/ldr038
Gluteal tendinopathy; [Gluteussehnensyndrom]	Dorn U.; Landauer F.; Hofstaedter T.	2016	Zeitschrift fur Orthopadie und Unfallchirurgie	10.1055/s-0042-105401
Gluteal insufficiency: Pathogenesis, Diagnosis and Therapy; [Gluteale Insuffizienz: Pathogenese, Diagnostik und Therapie]	Harrasser N.; Banke I.; Gollwitzer H.; Wilken F.; Toepfer A.; Von Eisenhart-Rothe R.; Hauschild M.	2016	Zeitschrift fur Orthopadie und Unfallchirurgie	10.1055/s-0041-110812
Peri-articular disease of the hip : Greater trochanteric pain syndrome; [Pathologies périarticulaires de hanche : Le syndrome douloureux du grand trochanter]	Safar A.; Maes; Charles T.; Callewier A.	2019	Revue Medicale de Bruxelles
Tendinopathies and Allied Disorders of the Hip	Sheridan G.A.; Neufeld M.E.; Moshkovitz R.; Garbuz D.S.; Masri B.A.	2022	Orthopedic Clinics of North America	10.1016/j.ocl.2022.06.003
A review of surgical repair methods and patient outcomes for gluteal tendon tears	Ebert J.R.; Bucher T.A.; Ball S.V.; Janes G.C.	2015	HIP International	10.5301/hipint.5000183
Arthroscopic treatment of type I and II greater trochanteric pain syndrome	Abid H.; Foissey C.; Haidar I.; de Saint Vincent B.; Thaunat M.	2022	Orthopaedics and Traumatology: Surgery and Research	10.1016/j.otsr.2022.103312
Arthroscopic Treatment for Femoroacetabular Impingement Syndrome with External Snapping Hip: A Comparison Study of Matched Case Series	Zhang S.-X.; An M.-Y.; Li Z.-L.; Wang Z.-G.; Liu Y.-J.; Qi W.; Li C.-B.	2021	Orthopaedic Surgery	10.1111/os.13109
Deep Gluteal Space, Peripheral Compartment, and Peritrochanteric Disorders	Perez Carro L.; Gómez-Hoyos J.; Fernandez Escajadillo N.; Miguel Santos H.; Saenz Navarro I.; Sabetian Layazali P.; Alfonso Fernandez A.	2021	Techniques in Orthopaedics	10.1097/BTO.0000000000000485
[Greater trochanteric pain syndrome of the hip].	Haviv B.; Bronak S.; Thein R.	2014	Harefuah
Editorial Commentary: Hip Trochanteric Bursitis and Femoroacetabular Impingement: The Arthroscope Is Only the Tool	Maffulli N.	2018	Arthroscopy - Journal of Arthroscopic and Related Surgery	10.1016/j.arthro.2018.01.004
Acute Traumatic Tear of Gluteus Medius and Minimus Tendons in a Patient Without Antecedant Peritrochanteric Hip Pain	Stanton M.C.; Maloney M.D.; Dehaven K.E.; Giordano B.D.	2012	Geriatric Orthopaedic Surgery & Rehabilitation	10.1177/2151458512441795
Endoscopic Gluteus Medius Repair With an ITB-Sparing Versus ITB-Splitting Approach: A Systematic Review and Meta-analysis	Parker E.A.; Meyer A.M.; Laskovski J.R.; Westermann R.W.	2020	Orthopaedic Journal of Sports Medicine	10.1177/2325967120922196
Editorial Commentary: Treatment of Concomitant Intra-Articular Pathology in Patients With Greater Trochanteric Pain Syndrome Is Indicated by Provocative Impingement or Instability Physical Examination and Ultrasound-Guided Analgesic Injection Testing	Domb B.G.; Curley A.J.	2023	Arthroscopy - Journal of Arthroscopic and Related Surgery	10.1016/j.arthro.2022.08.014
Editorial Commentary: Femoral Version and Capsular Thickness Analysis in Hip Preservation Surgery—Surgical Indications Are as Important as Surgical Technique	Harris J.D.	2024	Arthroscopy - Journal of Arthroscopic and Related Surgery	10.1016/j.arthro.2023.07.001
Surgical management of internal snapping hip syndrome: A systematic review evaluating open and arthroscopic approaches	Khan M.; Adamich J.; Simunovic N.; Philippon M.J.; Bhandari M.; Ayeni O.R.	2013	Arthroscopy - Journal of Arthroscopic and Related Surgery	10.1016/j.arthro.2013.01.016
Rehabilitation After Gluteus Medius and Minimus Treatment	Ilizaliturri V.M., Jr.; Zepeda Mora R.; Rodríguez Vega L.P.	2022	Arthroscopy, Sports Medicine, and Rehabilitation	10.1016/j.asmr.2021.10.024
Lesions of the abductors in the hip	Kenanidis E.; Kyriakopoulos G.; Kaila R.; Christofilopoulos P.	2020	EFORT Open Reviews	10.1302/2058-5241.5.190094
Gluteus medius tears of the hip: a comprehensive approach	LaPorte C.; Vasaris M.; Gossett L.; Boykin R.; Menge T.	2019	Physician and Sportsmedicine	10.1080/00913847.2018.1527172
Greater trochanter pain syndrome: Anatomy, pathology, differential diagnosis and treatment	Chao Z.; Xin L.Ü.; Jinyuan L.; Xiaohu W.; Xiaopei X.; Zemin L.	2022	Chinese Journal of Tissue Engineering Research	10.12307/2022.048
Peritrochanteric Space Disorders: Anatomy and Management	Domb B.G.; Sabetian P.W.; Miecznikowski K.	2022	MRI-Arthroscopy Correlations: A Case-Based Atlas of the Knee, Shoulder, Elbow, Hip and Ankle, Second Edition	10.1007/978-3-030-94789-7_33
Clinical results of endoscopic treatment of greater trochanteric pain syndrome; [Výsledky endoskopické terapie bolestivého syndromu velkého trochanteru]	Zeman P.; Rafi M.; Skala P.; Zeman J.; Matějka J.; Pavelka T.	2017	Acta Chirurgiae Orthopaedicae et Traumatologiae Cechoslovaca
Greater trochanteric pain syndrome	Mascarenhas R.; Salata M.J.; Nho S.J.	2015	Hip Arthroscopy and Hip Joint Preservation Surgery	10.1007/978-1-4614-6965-0_69
Ultrasound-guided surgery for lateral snapping hip: a novel ultraminimally invasive surgical technique	Villanueva M.; Iborra Á.; Sanz-Ruiz P.; Noriega C.	2021	Journal of Orthopaedic Surgery and Research	10.1186/s13018-021-02461-y
Editorial Commentary: The Indication and Technique of Iliotibial Band Release for External Snapping Hip During Hip Arthroscopy in Patients With Femoroacetabular Impingement Syndrome	Zhang S.; Li C.	2022	Arthroscopy - Journal of Arthroscopic and Related Surgery	10.1016/j.arthro.2022.02.014
Prognostic factors of trochanteric bursitis in surgical-staged patients: a prospective study	Dzidzishvili L.; Parrón Cambero R.; Mahillo Fernández I.; Llanos Jiménez L.	2022	HIP International	10.1177/1120700020986136
Managing hip pain in the athlete	Prather H.; Colorado B.; Hunt D.	2014	Physical Medicine and Rehabilitation Clinics of North America	10.1016/j.pmr.2014.06.012
Abductor tendon tears of the hip	Pierce T.P.; Issa K.; Kurowicki J.; Festa A.; McInerney V.K.; Scillia A.J.	2018	JBJS Reviews	10.2106/JBJS.RVW.17.00076
Differential Diagnosis of Pain Around the Hip Joint	Tibor L.M.; Sekiya J.K.	2008	Arthroscopy - Journal of Arthroscopic and Related Surgery	10.1016/j.arthro.2008.06.019
Greater trochanteric pain syndrome	Strauss E.J.; Nho S.J.; Kelly B.T.	2010	Sports Medicine and Arthroscopy Review	10.1097/JSA.0b013e3181e0b2ff
Arthroscopic Anatomy and Surgical Techniques for Peritrochanteric Space Disorders in the Hip	Voos J.E.; Rudzki J.R.; Shindle M.K.; Martin H.; Kelly B.T.	2007	Arthroscopy - Journal of Arthroscopic and Related Surgery	10.1016/j.arthro.2006.12.014
Endoscopic treatment of snapping hips, iliotibial band, and iliopsoas tendon	Ilizaliturri Jr. V.M.; Camacho-Galindo J.	2010	Sports Medicine and Arthroscopy Review	10.1097/JSA.0b013e3181dc57a5
Soft Tissue Pathology Around the Hip	Ilizaliturri V.M.; Camacho-Galindo J.; Evia Ramirez A.N.; Gonzalez Ibarra Y.L.; Millan S.M.; Busconi B.D.	2011	Clinics in Sports Medicine	10.1016/j.csm.2010.12.009
Hip and Pelvic Injuries in the Young Athlete	Weiss J.M.; Ramachandran M.	2006	Operative Techniques in Sports Medicine	10.1053/j.otsm.2006.04.002
Advanced techniques in hip arthroscopy.	Larson C.M.; Guanche C.A.; Kelly B.T.; Clohisy J.C.; Ranawat A.S.	2009	Instructional course lectures
Evidence-based soft tissue rheumatology. III: Trochanteric bursitis	Alvarez-Nemegyei J.; Canoso J.J.	2004	Journal of Clinical Rheumatology	10.1097/01.rhu.0000129089.57719.16
Arthroscopic Bursectomy With Concomitant Iliotibial Band Release for the Treatment of Recalcitrant Trochanteric Bursitis	Farr D.; Selesnick H.; Janecki C.; Cordas D.	2007	Arthroscopy - Journal of Arthroscopic and Related Surgery	10.1016/j.arthro.2006.10.021
Partial-thickness tears of the gluteus medius: Rationale and technique for trans-tendinous endoscopic repair	Domb B.G.; Nasser R.M.; Botser I.B.	2010	Arthroscopy - Journal of Arthroscopic and Related Surgery	10.1016/j.arthro.2010.06.002

## Sheet: DOPPIONI
	Title	Authors	Journal/Book	Publication Year	DOI	PMID
x	[Greater trochanteric pain syndrome of the hip].	Haviv B., Bronak S., Thein R.	Harefuah (2014) 153:2 (97-100, 126). Date of Publication: Feb 2014	2014
x	A 57-Year-Old Woman with Calcific Tendinitis of the Gluteus Medius Presenting with Right Lateral Hip Pain Managed by Endoscopic Debridement	Wen Qiang L, Gen Lin F, Chia ZY.	Am J Case Rep	2023	10.12659/AJCR.938661	36588316
x	A case of frozen hip-a diagnosis we should consider more often?	Ntatsaki E., Aye T.T., Sykes M., Riaz I., Dhatariya K., Merry P.	Annals of the Rheumatic Disease (2013) 71 SUPPL. 3. Date of Publication: June 2013	2013	10.1136/annrheumdis-2012-eular.1098
x	A comprehensive review of hip arthroscopy techniques and outcomes	Suarez-Ahedo C., Camacho-Galindo J., López-Reyes A., Martinez-Gómez L.E., Pineda C., Domb B.G.	SAGE Open Medicine (2024) 12. Date of Publication: 1 Jan 2024	2024	10.1177/20503121231222212
x	A review of surgical repair methods and patient outcomes for gluteal tendon tears	Ebert JR, Bucher TA, Ball SV, Janes GC.	Hip Int	2015	10.5301/hipint.5000183	25198307
x	A review of surgical repair methods and patient outcomes for gluteal tendon tears	Ebert J.R., Bucher T.A., Ball S.V., Janes G.C.	HIP International (2015) 25:1 (15-23). Date of Publication: 2015	2015	10.5301/hipint.5000183
x	Abductor tendon tears of the hip	Pierce T.P., Issa K., Kurowicki J., Festa A., McInerney V.K., Scillia A.J.	JBJS Reviews (2018) 6:3 Article Number: e6. Date of Publication: 1 Mar 2018	2018	10.2106/JBJS.RVW.17.00076
x	Accessibility of extra-articular pathologies of iliopsoas tendon and bursitis of greater trochanter in hip arthroscopy	Thorey F, Budde S, Ettinger M, Albrecht UV, Ezechieli M.	Knee Surg Sports Traumatol Arthrosc	2012	10.1007/s00167-012-2137-9	22825390
x	Acute Traumatic Tear of Gluteus Medius and Minimus Tendons in a Patient Without Antecedant Peritrochanteric Hip Pain	Stanton M.C., Maloney M.D., DeHaven K.E., Giordano B.D.	Geriatric Orthopaedic Surgery and Rehabilitation (2012) 3:2 (84-88). Date of Publication: June 2012	2012	10.1177/2151458512441795
x	Advanced techniques in hip arthroscopy	Larson CM, Guanche CA, Kelly BT, Clohisy JC, Ranawat AS.	Instr Course Lect	2009		19385552
x	Advanced techniques in hip arthroscopy.	Larson C.M., Guanche C.A., Kelly B.T., Clohisy J.C., Ranawat A.S.	Instructional course lectures (2009) 58 (423-436). Date of Publication: 2009	2009
x	Arthrokatadysis from post-injection gluteal muscular fibrosis case report	Mi Y., Cheng B.	BMC Musculoskeletal Disorders (2020) 21:1 Article Number: 748. Date of Publication: 1 Dec 2020	2020	10.1186/s12891-020-03766-5
x	Arthroscopic anatomy and surgical techniques for peritrochanteric space disorders in the hip	Voos JE, Rudzki JR, Shindle MK, Martin H, Kelly BT.	Arthroscopy	2007	10.1016/j.arthro.2006.12.014	17986418
x	Arthroscopic Anatomy and Surgical Techniques for Peritrochanteric Space Disorders in the Hip	Voos J.E., Rudzki J.R., Shindle M.K., Martin H., Kelly B.T.	Arthroscopy - Journal of Arthroscopic and Related Surgery (2007) 23:11 (1246.e1-1246.e5). Date of Publication: November 2007	2007	10.1016/j.arthro.2006.12.014
x	Arthroscopic bursectomy for recalcitrant trochanteric bursitis	Baker CL Jr, Massie RV, Hurt WG, Savory CG.	Arthroscopy	2007	10.1016/j.arthro.2007.02.015	17681203
x	Arthroscopic bursectomy for recalcitrant trochanteric bursitis after hip arthroplasty	Van Hofwegen C, Baker CL 3rd, Savory CG, Baker CL Jr.	J Surg Orthop Adv	2013	10.3113/jsoa.2013.0143	23628567
x	Arthroscopic bursectomy with concomitant iliotibial band release for the treatment of recalcitrant trochanteric bursitis	Farr D, Selesnick H, Janecki C, Cordas D.	Arthroscopy	2007	10.1016/j.arthro.2006.10.021	17681215
x	Arthroscopic Bursectomy With Concomitant Iliotibial Band Release for the Treatment of Recalcitrant Trochanteric Bursitis	Farr D., Selesnick H., Janecki C., Cordas D.	Arthroscopy - Journal of Arthroscopic and Related Surgery (2007) 23:8 (905.e1-905.e5). Date of Publication: August 2007	2007	10.1016/j.arthro.2006.10.021
x	Arthroscopic Excision of Pigmented Villonodular Synovitis of the Trochanteric Bursa	Garrasi A, Dodge GR, Kelly JD 4th.	Orthopedics	2023	10.3928/01477447-20230426-02	37126838
x	Arthroscopic management of greater trochanter pain syndrome and abductor tears has demonstrated promising results in terms of improvement in pain scores and functional outcomes: a scoping review	Kay J, Memon M, Lindner D, Randelli F, Ayeni OR.	Knee Surg Sports Traumatol Arthrosc	2021	10.1007/s00167-020-06322-9	33044606
x	Arthroscopic management of greater trochanter pain syndrome and abductor tears has demonstrated promising results in terms of improvement in pain scores and functional outcomes: a scoping review	Kay J., Memon M., Lindner D., Randelli F., Ayeni O.R.	Knee surgery, sports traumatology, arthroscopy : official journal of the ESSKA (2021) 29:8 (2401-2407). Date of Publication: 1 Aug 2021	2021	10.1007/s00167-020-06322-9
x	Arthroscopic Treatment for Femoroacetabular Impingement Syndrome with External Snapping Hip: A Comparison Study of Matched Case Series	Zhang S.-X., An M.-Y., Li Z.-L., Wang Z.-G., Liu Y.-J., Qi W., Li C.-B.	Orthopaedic Surgery (2021) 13:6 (1730-1738). Date of Publication: 1 Aug 2021	2021	10.1111/os.13109
x	Arthroscopic treatment of type I and II greater trochanteric pain syndrome	Abid H, Foissey C, Haidar I, de Saint Vincent B, Thaunat M.	Orthop Traumatol Surg Res	2022	10.1016/j.otsr.2022.103312	35568296
x	Arthroscopic treatment of type I and II greater trochanteric pain syndrome	Abid H., Foissey C., Haidar I., de Saint Vincent B., Thaunat M.	Orthopaedics and Traumatology: Surgery and Research (2022) 108:4 Article Number: 103312. Date of Publication: 1 Jun 2022	2022	10.1016/j.otsr.2022.103312
x	Arthroscopic treatment of type I and II greater trochanteric pain syndrome	Abid H.; Foissey C.; Haidar I.; de Saint Vincent B.; Thaunat M.	2022	Orthopaedics and Traumatology: Surgery and Research	10.1016/j.otsr.2022.103312
x	Atypical Hip Pain in Femoroacetabular Impingement: A Comparison of Outcomes Based on Primary Hip Pain Location	Hamula MJ, Ryan MK, Baron SL, Bloom DA, Youm T.	Am J Sports Med	2020	10.1177/0363546519887733	31765225
x	Bursoscopy of the trochanteric bursa	Bradley DM, Dillingham MF.	Arthroscopy	1998	10.1016/s0749-8063(98)70027-1	9848603
x	Calcium pyrophosphate dihydrate deposition in the trochanteric hip bursa presenting as acute hip pain	Salar O., Mushtaq F., Ahmed M.	BMJ Case Reports (2012). Date of Publication: 2012	2012	10.1136/bcr.12.2011.5426
x	Clinical features that predict the need for operative intervention in gluteus medius tears	Chandrasekaran S., Pavan Vemula S., Gui C., Suarez-Ahedo C., Lodhia P., Domb B.G.	Orthopaedic Journal of Sports Medicine (2015) 3:2 (1-5). Date of Publication: 1 Feb 2015	2015	10.1177/2325967115571079
x	Clinical Outcomes After Concomitant Hip Arthroscopy and Iliotibial Band Lengthening With Trochanteric Bursectomy Compared to a Matched Cohort	Kirby DJ, Fried JW, Mojica E, Bloom DA, Essilfie AA, Youm T.	Bull Hosp Jt Dis (2013)	2023		37200327
x	Clinical outcomes of trochanteric syndrome endoscopically treated	Domínguez A, Seijas R, Ares O, Sallent A, Cuscó X, Cugat R.	Arch Orthop Trauma Surg	2015	10.1007/s00402-014-2106-5	25381470
x	Clinical outcomes of trochanteric syndrome endoscopically treated	Domínguez A., Seijas R., Ares O., Sallent A., Cuscó X., Cugat R.	Archives of Orthopaedic and Trauma Surgery (2015) 135:1 (89-94). Date of Publication: 9 Nov 2015	2015	10.1007/s00402-014-2106-5
x	Clinical outcomes of trochanteric syndrome endoscopically treated	Domínguez A., Seijas R., Ares O., Sallent A., Cuscó X., Cugat R.	Archives of Orthopaedic and Trauma Surgery (2015) 135:1 (89-94). Date of Publication: 1 Jan 2015	2015	10.1007/s00402-014-2106-5
x	Clinical results of endoscopic treatment of greater trochanteric pain syndrome	Zeman P., Rafi M., Skala P., Zeman J., Matějka J., Pavelka T.	Acta Chirurgiae Orthopaedicae et Traumatologiae Cechoslovaca (2017) 84:3 (168-174). Date of Publication: 2017	2017
x	Clinical results of endoscopic treatment without repair for partial thickness gluteal tears	Coulomb R, Essig J, Mares O, Asencio G, Kouyoumdjian P, May O.	Orthop Traumatol Surg Res	2016	10.1016/j.otsr.2016.01.007	26947734
x	Clinical results of endoscopic treatment without repair for partial thickness gluteal tears	Coulomb R., Essig J., Mares O., Asencio G., Kouyoumdjian P., May O.	Orthopaedics and Traumatology: Surgery and Research (2016) 102:3 (391-395). Date of Publication: 1 May 2016	2016	10.1016/j.otsr.2016.01.007
x	Complications of arthroscopy of the hip	Griffin DR, Villar RN.	J Bone Joint Surg Br	1999	10.1302/0301-620x.81b4.9102	10463729
x	Conventional and Arthrographic Magnetic Resonance Techniques for Hip Evaluation: What the Radiologist Should Know	Schmaranzer F, Cerezal L, Llopis E.	Semin Musculoskelet Radiol	2019	10.1055/s-0039-1678729	31163500
x	Conventional and Arthrographic Magnetic Resonance Techniques for Hip Evaluation: What the Radiologist Should Know	Schmaranzer F., Cerezal L., Llopis E.	Seminars in Musculoskeletal Radiology (2019) 23:3 (227-251). Date of Publication: 2019	2019	10.1055/s-0039-1678729
x	Deep Gluteal Pain in Orthopaedics: A Challenging Diagnosis	Gonzalez-Lomas G.	J Am Acad Orthop Surg	2021	10.5435/JAAOS-D-21-00707	34874333
x	Deep Gluteal Space, Peripheral Compartment, and Peritrochanteric Disorders	Perez Carro L., Gómez-Hoyos J., Fernandez Escajadillo N., Miguel Santos H., Saenz Navarro I., Sabetian Layazali P., Alfonso Fernandez A.	Techniques in Orthopaedics (2021) 36:3 (235-246). Date of Publication: 1 Sep 2021	2021	10.1097/BTO.0000000000000485
x	Detection of serum level changes of matrix metalloprotienase-13 and inter leukin-1 beta during remission and flare-ups of primary osteoarthritis of the knees	Abdelmotaleb Gazar Y.	Osteoporosis International (2018) 29:1 Supplement 1 (S177-S178). Date of Publication: 2018	2018	10.1007/s00198-018-4465-1
x	Detection of serum level changes of matrix metalloprotienase-13 and inter leukin-1 beta during remission and flare-ups of primary osteoarthritis of the knees	Abd Elmotaleb Gazar Y.	International Journal of Rheumatic Diseases (2017) 20 Supplement 1 (21). Date of Publication: 1 Oct 2017	2017	10.1111/1756-185X.13178
x	Diagnosis and Treatment of Hip Girdle Pain in the Athlete	Prather H., Cheng A.	PM and R (2016) 8:3 Supplement (S45-S60). Date of Publication: 1 Mar 2016	2016	10.1016/j.pmrj.2015.12.009
x	Differential diagnosis of pain around the hip joint	Tibor LM, Sekiya JK.	Arthroscopy	2008	10.1016/j.arthro.2008.06.019	19038713
x	Differential Diagnosis of Pain Around the Hip Joint	Tibor L.M., Sekiya J.K.	Arthroscopy - Journal of Arthroscopic and Related Surgery (2008) 24:12 (1407-1421). Date of Publication: December 2008	2008	10.1016/j.arthro.2008.06.019
x	Disorders of the Peritrochanteric and Deep Gluteal Space: New Frontiers for Arthroscopy	Byrd JW.	Sports Med Arthrosc Rev	2015	10.1097/JSA.0000000000000085	26524558
x	Disorders of the peritrochanteric and deep gluteal space: New frontiers for arthroscopy	Thomas Byrd J.W.	Sports Medicine and Arthroscopy Review (2015) 23:4 (221-231). Date of Publication: 3 Nov 2015	2015	10.1097/jsa.0000000000000085
x	Early results of endoscopic trochanter bursectomy	Wiese M, Rubenthaler F, Willburger RE, Fennes S, Haaker R.	Int Orthop	2004	10.1007/s00264-004-0569-7	15197493
x	Editorial Commentary: An Optimal Classification System to Guide Prognosis and Treatment in Greater Trochanteric Pain Syndrome: Now We're Speaking the Same Language	Harris JD.	Arthroscopy	2021	10.1016/j.arthro.2021.03.083	34226004
x	Editorial Commentary: An Optimal Classification System to Guide Prognosis and Treatment in Greater Trochanteric Pain Syndrome: Now We're Speaking the Same Language	Harris J.D.	Arthroscopy - Journal of Arthroscopic and Related Surgery (2021) 37:7 (2137-2139). Date of Publication: 1 Jul 2021	2021	10.1016/j.arthro.2021.03.083
x	Editorial Commentary: Femoral Version and Capsular Thickness Analysis in Hip Preservation Surgery—Surgical Indications Are as Important as Surgical Technique	Harris J.D.	Arthroscopy - Journal of Arthroscopic and Related Surgery (2024) 40:1 (78-80). Date of Publication: 1 Jan 2024	2024	10.1016/j.arthro.2023.07.001
x	Editorial Commentary: Hip Trochanteric Bursitis and Femoroacetabular Impingement: The Arthroscope Is Only the Tool	Maffulli N.	Arthroscopy	2018	10.1016/j.arthro.2018.01.004	29729756
x	Editorial Commentary: Hip Trochanteric Bursitis and Femoroacetabular Impingement: The Arthroscope Is Only the Tool	Maffulli N.	Arthroscopy - Journal of Arthroscopic and Related Surgery (2018) 34:5 (1461-1462). Date of Publication: 1 May 2018	2018	10.1016/j.arthro.2018.01.004
x	Editorial Commentary: It Is Imperative to Fix Symptomatic Hip Gluteus Medius Tears at Time of Femoroacetabular Impingement: Why Ignore This Pain in the Butt?	Noble MB, Laskovski JR.	Arthroscopy	2022	10.1016/j.arthro.2021.11.037	35501016
x	Editorial Commentary: It Is Imperative to Fix Symptomatic Hip Gluteus Medius Tears at Time of Femoroacetabular Impingement: Why Ignore This Pain in the Butt?	Noble M.B., Laskovski J.R.	Arthroscopy - Journal of Arthroscopic and Related Surgery (2022) 38:5 (1506-1508). Date of Publication: 1 May 2022	2022	10.1016/j.arthro.2021.11.037
x	Editorial Commentary: Platelet-Rich Plasma Versus Surgery for Hip Greater Trochanteric Pain Syndrome-Systematic Reviews Made Difficult by the Use of Vague Terms	Konyves A.	Arthroscopy	2020	10.1016/j.arthro.2019.12.019	32139065
x	Editorial Commentary: Platelet-Rich Plasma Versus Surgery for Hip Greater Trochanteric Pain Syndrome—Systematic Reviews Made Difficult by the Use of Vague Terms	Konyves A.	Arthroscopy - Journal of Arthroscopic and Related Surgery (2020) 36:3 (889-890). Date of Publication: 1 Mar 2020	2020	10.1016/j.arthro.2019.12.019
x	Editorial Commentary: The Indication and Technique of Iliotibial Band Release for External Snapping Hip During Hip Arthroscopy in Patients With Femoroacetabular Impingement Syndrome	Zhang S, Li C.	Arthroscopy	2022	10.1016/j.arthro.2022.02.014	35660184
x	Editorial Commentary: The Indication and Technique of Iliotibial Band Release for External Snapping Hip During Hip Arthroscopy in Patients With Femoroacetabular Impingement Syndrome	Zhang S., Li C.	Arthroscopy - Journal of Arthroscopic and Related Surgery (2022) 38:6 (1900-1903). Date of Publication: 1 Jun 2022	2022	10.1016/j.arthro.2022.02.014
x	Editorial Commentary: The Pelvis is the Lowest Vertebral Level: Diagnostic Approach to Hip-Spine Syndrome	Harris JD.	Arthroscopy	2022	10.1016/j.arthro.2022.08.009	36192049
x	Editorial Commentary: Treatment of Concomitant Intra-Articular Pathology in Patients With Greater Trochanteric Pain Syndrome Is Indicated by Provocative Impingement or Instability Physical Examination and Ultrasound-Guided Analgesic Injection Testing	Domb BG, Curley AJ.	Arthroscopy	2023	10.1016/j.arthro.2022.08.014	36740302
x	Editorial Commentary: Treatment of Concomitant Intra-Articular Pathology in Patients With Greater Trochanteric Pain Syndrome Is Indicated by Provocative Impingement or Instability Physical Examination and Ultrasound-Guided Analgesic Injection Testing	Domb B.G., Curley A.J.	Arthroscopy - Journal of Arthroscopic and Related Surgery (2023) 39:3 (865-867). Date of Publication: 1 Mar 2023	2023	10.1016/j.arthro.2022.08.014
x	Editorial Commentary: Treatment of Partial Thickness Undersurface Abductor Tears of the Hip: Like Backwards a Bike Riding	Ochiai D.	Arthroscopy	2018	10.1016/j.arthro.2017.11.024	29622256
x	Effectiveness of arthroscopic 360° capsular release for frozen shoulder	Huang J., Zhu S., Zhao C., Huang W., Shui W., Hu N., Chen H.	Zhongguo xiu fu chong jian wai ke za zhi = Zhongguo xiufu chongjian waike zazhi = Chinese journal of reparative and reconstructive surgery (2021) 35:9 (1141-1146). Date of Publication: 15 Sep 2021	2021	10.7507/1002-1892.202103080
x	Endoscopic Bursectomy and Iliotibial Tract Release as a Treatment for Refractory Greater Trochanteric Pain Syndrome: A New Endoscopic Approach With Early Results	Govaert L.H.M., van Dijk C.N., Zeegers A.V.C.M., Albers G.H.R.	Arthroscopy Techniques (2012) 1:2 (e161-e164). Date of Publication: December 2012	2012	10.1016/j.eats.2012.06.001
x	Endoscopic fascia lata release for treatment of gluteal tendinopathy: a prospective study with a follow-up of 6 months to 1 year	Maes R, Safar A, Ferchichi A, Callewier A, Hernigou J.	Acta Orthop Belg	2022	10.52628/88.1.03	35512150
x	Endoscopic fascia lata release for treatment of gluteal tendinopathy: a prospective study with a follow-up of 6 months to 1 year	Maes R., Safar A., Ferchichi A., Callewier A., Hernigou J.	Acta orthopaedica Belgica (2022) 88:1 (17-25). Date of Publication: 1 Mar 2022	2022	10.52628/88.1.03
x	Endoscopic Gluteus Medius and Minimus Repair With Allograft Augmentation Using Acellular Human Dermis	Laskovski J., Urchek R.	Arthroscopy Techniques (2018) 7:3 (e225-e230). Date of Publication: 1 Mar 2018	2018	10.1016/j.eats.2017.08.073
x	Endoscopic Gluteus Medius Repair With an ITB-Sparing Versus ITB-Splitting Approach: A Systematic Review and Meta-analysis	Parker E.A., Meyer A.M., Laskovski J.R., Westermann R.W.	Orthopaedic Journal of Sports Medicine (2020) 8:5. Date of Publication: 1 May 2020	2020	10.1177/2325967120922196
x	Endoscopic Management of Gluteus Medius Tendon Tears	Thaunat M, Noël E, Nové-Josserand L, Murphy CG, Sbiyaa M, Sonnery-Cottet B.	Sports Med Arthrosc Rev	2016	10.1097/JSA.0000000000000082	26752773
x	Endoscopic management of gluteus medius tendon tears	Thaunat M., Noël E., Nové-Josserand L., Murphy C.G., Sbiyaa M., Sonnery-Cottet B.	Sports Medicine and Arthroscopy Review (2016) 24:1 (11-18). Date of Publication: 28 Jan 2016	2016	10.1097/JSA.0000000000000082
x	Endoscopic Repair of Full-Thickness Gluteus Medius Tears	Domb B.G., Carreira D.S.	Arthroscopy Techniques (2013) 2:2 (e77-e81). Date of Publication: May 2013	2013	10.1016/j.eats.2012.11.005
x	Endoscopic treatment of calcific tendinitis of gluteus medius and minimus	Kandemir U, Bharam S, Philippon MJ, Fu FH.	Arthroscopy	2003	10.1053/jars.2003.50021	12522397
x	Endoscopic treatment of gluteus medius tears a review	Lerebours F.R., Cohn R., Youm T.	Bulletin of the Hospital for Joint Diseases (2016) 74:1 (58-62). Date of Publication: 1 Mar 2016	2016
x	Endoscopic treatment of gluteus medius tears a review	Lerebours F.R.; Cohn R.; Youm T.	2016	Bulletin of the Hospital for Joint Diseases
x	Endoscopic treatment of gluteus medius tendon tear	Thaunat M, Pacoret V, Saad M, Saint-Etienne A, Morvan A; Francophone Arthroscopy Society (SFA).	Orthop Traumatol Surg Res	2022	10.1016/j.otsr.2022.103393	36075568
x	Endoscopic treatment of gluteus medius tendon tear	Thaunat M., Pacoret V., Saad M., Saint-Etienne A., Morvan A.	Orthopaedics and Traumatology: Surgery and Research (2022) 108:8 Supplement Article Number: 103393. Date of Publication: 1 Dec 2022	2022	10.1016/j.otsr.2022.103393
x	Endoscopic treatment of gluteus medius tendon tear	Thaunat M.; Pacoret V.; Saad M.; Saint-Etienne A.; Morvan A.	2022	Orthopaedics and Traumatology: Surgery and Research	10.1016/j.otsr.2022.103393
x	Endoscopic treatment of snapping hips, iliotibial band, and iliopsoas tendon	Ilizaliturri Jr. V.M., Camacho-Galindo J.	Sports Medicine and Arthroscopy Review (2010) 18:2 (120-127). Date of Publication: June 2010	2010	10.1097/JSA.0b013e3181dc57a5
x	Endoscopic treatment of the external snapping hip syndrome: surgical technique and report of two cases	Kunac N, Trsek D, Medancić N, Starcević D, Haspl M.	Acta Clin Croat	2012		23540176
x	Endoscopic treatment of the external snapping hip syndrome: Surgical technique and report of two cases	Kunac N., Tršek D., Medančić N., Starčević D., Hašpl M.	Acta Clinica Croatica (2012) 51:4 (661-666). Date of Publication: 2012	2012
x	Evidence-based soft tissue rheumatology. III: Trochanteric bursitis	Alvarez-Nemegyei J., Canoso J.J.	Journal of Clinical Rheumatology (2004) 10:3 (123-124). Date of Publication: Jun 2004	2004
x	External Snapping Hip Syndrome Endoscopic Treatment: “Fan-like” Technique as a Stepwise, Tailor-made Solution	Malinowski K., Kalinowski, Góralczyk A., Ribas M., Lund B., Hermanowicz K.	Arthroscopy Techniques (2020) 9:10 (e1553-e1557). Date of Publication: 1 Oct 2020	2020	10.1016/j.eats.2020.06.017
x	Gluteus medius tears of the hip: a comprehensive approach	LaPorte C, Vasaris M, Gossett L, Boykin R, Menge T.	Phys Sportsmed	2019	10.1080/00913847.2018.1527172	30244629
x	Gluteus medius tears of the hip: a comprehensive approach	LaPorte C., Vasaris M., Gossett L., Boykin R., Menge T.	Physician and Sportsmedicine (2019) 47:1 (15-20). Date of Publication: 2 Jan 2019	2019	10.1080/00913847.2018.1527172
x	Good functional outcomes after endoscopic treatment for greater trochanteric pain syndrome	Karlsson L., Quist P., Helander K.N., Snaebjörnsson T., Stålman A., Lindman I., Öhlin A.	Journal of Experimental Orthopaedics (2023) 10:1 Article Number: 26. Date of Publication: 1 Dec 2023	2023	10.1186/s40634-023-00574-3
x	Greater trochanter pain syndrome: Anatomy, pathology, differential diagnosis and treatment	Chao Z., Xin L.Ü., Jinyuan L., Xiaohu W., Xiaopei X., Zemin L.	Chinese Journal of Tissue Engineering Research (2022) 26:2 (309-315) Article Number: 2095-4344(2022)02-00309-07. Date of Publication: 1 Jan 2022	2022	10.12307/2022.048
x	Greater Trochanteric Pain Syndrome	Redmond JM, Chen AW, Domb BG.	J Am Acad Orthop Surg	2016	10.5435/JAAOS-D-14-00406	26990713
x	Greater Trochanteric Pain Syndrome	Redmond J.M.; Chen A.W.; Domb B.G.	2016	Journal of the American Academy of Orthopaedic Surgeons	10.5435/JAAOS-D-14-00406
x	Greater trochanteric pain syndrome diagnosis and treatment	Mallow M.; Nazarian L.N.	2014	Physical Medicine and Rehabilitation Clinics of North America	10.1016/j.pmr.2014.01.009
x	Greater Trochanteric Pain Syndrome: An Intraoperative Endoscopic Classification System with Pearls to Surgical Techniques and Rehabilitation Protocols	Lall A.C., Schwarzman G.R., Battaglia M.R., Chen S.L., Maldonado D.R., Domb B.G.	Arthroscopy Techniques (2019) 8:8 (e889-e903). Date of Publication: 1 Aug 2019	2019	10.1016/j.eats.2019.04.004
x	Greater Trochanteric Pain Syndrome: Endoscopic Treatment Options	Barnthouse N.C., Wente T.M., Voos J.E.	Operative Techniques in Sports Medicine (2012) 20:4 (320-324). Date of Publication: December 2012	2012	10.1053/j.otsm.2012.09.006
x	Greater trochanteric pain syndrome: Evaluation and management of a wide spectrum of pathology	Pianka M.A., Serino J., DeFroda S.F., Bodendorfer B.M.	SAGE Open Medicine (2021) 9. Date of Publication: 2021	2021	10.1177/20503121211022582
x	High Prevalence of Lumbosacral Pathology in Patients with Greater Trochanteric Pain Syndrome	Maldonado DR, Youssefzadeh KA, Wydra F, Sherman B, Gerhardt MB.	Arthroscopy	2022	10.1016/j.arthro.2021.09.026	34601010
x	Hip Abductor and Peritrochanteric Space Conditions	Weber AE, Bell JA, Bolia IK.	Clin Sports Med	2021	10.1016/j.csm.2021.01.001	33673889
x	Hip Abductor and Peritrochanteric Space Conditions	Weber A.E., Bell J.A., Bolia I.K.	Clinics in Sports Medicine (2021) 40:2 (311-322). Date of Publication: 1 Apr 2021	2021	10.1016/j.csm.2021.01.001
x	Hip and Pelvic Injuries in the Young Athlete	Weiss J.M., Ramachandran M.	Operative Techniques in Sports Medicine (2006) 14:3 (212-217). Date of Publication: Jul 2006	2006	10.1053/j.otsm.2006.04.002
x	Hip arthroscopy for extra-articular hip disease	Reich M.S., Shannon C., Tsai E., Salata M.J.	Current Reviews in Musculoskeletal Medicine (2013) 6:3 (250-257). Date of Publication: September 2013	2013	10.1007/s12178-013-9177-8
x	Hip arthroscopy: an emerging technique and indications	Rath E, Tsvieli O, Levy O.	Isr Med Assoc J	2012		22675858
x	Hip arthroscopy: An emerging technique and indications	Rath E., Tsvieli O., Levy O.	Israel Medical Association Journal (2012) 14:3 (170-173). Date of Publication: March 2012	2012
x	Hip arthroscopy: complications in 1054 cases	Clarke MT, Arora A, Villar RN.	Clin Orthop Relat Res	2003	10.1097/01.blo.0000043048.84315.af	12579004
x	Hip Arthroscopy: extra-articular Procedures	Perets I, Rybalko D, Mu BH, Friedman A, Morgenstern DR, Domb BG.	Hip Int	2019	10.1177/1120700019840729	31006272
x	Hip Arthroscopy: extra-articular Procedures	Perets I., Rybalko D., Mu B.H., Friedman A., Morgenstern D.R., Domb B.G.	HIP International (2019) 29:4 (346-354). Date of Publication: 1 Jul 2019	2019	10.1177/1120700019840729
x	Hip Gluteus Medius and Minimus Endoscopic Treatment Results in Patient Satisfaction	Lubowitz JH, Brand JC, Rossi MJ.	Arthroscopy	2020	10.1016/j.arthro.2020.09.030	33172572
x	Hip Gluteus Medius and Minimus Endoscopic Treatment Results in Patient Satisfaction	Lubowitz J.H., Brand J.C., Rossi M.J.	Arthroscopy - Journal of Arthroscopic and Related Surgery (2020) 36:11 (2775-2776). Date of Publication: 1 Nov 2020	2020	10.1016/j.arthro.2020.09.030
x	Hip Gluteus Medius Tears Are Associated With Lower Femoral Neck-Shaft Angles and Higher Acetabular Center-Edge Angles	Sun H, Huang HJ, Mamtimin M, Yang F, Duan YP, Zhang X, Wang JQ.	Arthroscopy	2022	10.1016/j.arthro.2021.10.006	34678409
x	Hip Gluteus Medius Tears Are Associated With Lower Femoral Neck-Shaft Angles and Higher Acetabular Center-Edge Angles	Sun H., Huang H.-J., Mamtimin M., Yang F., Duan Y.-P., Zhang X., Wang J.-Q.	Arthroscopy - Journal of Arthroscopic and Related Surgery (2022) 38:5 (1496-1505). Date of Publication: 1 May 2022	2022	10.1016/j.arthro.2021.10.006
x	Hypermobility among patients with greater trochanteric pain syndrome	Reimer L.C.U., Jacobsen J.S., Mechlenburg I.	Danish Medical Journal (2019) 66:4 Article Number: A5539. Date of Publication: 1 Apr 2019	2019
x	Iliopsoas Bursitis Managed with Endoscopic Bursectomy and Lesser Trochanter Decompression: A Case Report	Alter TD, Wichman DM, Knapik DM, Bessa FS, Nho SJ.	JBJS Case Connect	2021	10.2106/JBJS.CC.21.00285	34762608
x	Iliopsoas: Pathology, Diagnosis, and Treatment	Anderson CN.	Clin Sports Med	2016	10.1016/j.csm.2016.02.009	27343394
x	Imaging and management of greater trochanteric pain syndrome	Chowdhury R., Naaseri S., Lee J., Rajeswaran G.	Postgraduate Medical Journal (2014) 90:1068 (576-581). Date of Publication: 1 Oct 2014	2014	10.1136/postgradmedj-2013-131828
x	Influence of Fatty Infiltration on Hip Abductor Repair Outcomes: A Systematic Review and Meta-analysis	Looney AM, Bodendorfer BM, Donaldson ST, Browning RB, Chahla JA, Nho SJ.	Am J Sports Med	2022	10.1177/03635465211027911	34495797
x	Influence of Fatty Infiltration on Hip Abductor Repair Outcomes: A Systematic Review and Meta-analysis	Looney A.M., Bodendorfer B.M., Donaldson S.T., Browning R.B., Chahla J.A., Nho S.J.	The American journal of sports medicine (2022) 50:9 (2568-2580). Date of Publication: 1 Jul 2022	2022	10.1177/03635465211027911
x	Intraoperative Classification System Yields Favorable Outcomes for Patients Treated Surgically for Greater Trochanteric Pain Syndrome	Annin S, Lall AC, Meghpara MB, Maldonado DR, Shapira J, Rosinsky PJ, Ankem HK, Domb BG.	Arthroscopy	2021	10.1016/j.arthro.2021.01.058	33581305
x	Intraoperative Classification System Yields Favorable Outcomes for Patients Treated Surgically for Greater Trochanteric Pain Syndrome	Annin S., Lall A.C., Meghpara M.B., Maldonado D.R., Shapira J., Rosinsky P.J., Ankem H.K., Domb B.G.	Arthroscopy - Journal of Arthroscopic and Related Surgery (2021) 37:7 (2123-2136). Date of Publication: 1 Jul 2021	2021	10.1016/j.arthro.2021.01.058
x	Labral Tears and Chondral Lesions Are Common Comorbidities Identified During Endoscopic Repair of Gluteal Tendon Tears for Greater Trochanteric Pain Syndrome: A Systematic Review	Yee C, Wong M, Cohen D, Kay J, Simunovic N, Duong A, Marín-Pena O, Laskovski JR, Ayeni OR.	Arthroscopy	2023	10.1016/j.arthro.2022.06.031	35817376
x	Labral Tears and Chondral Lesions Are Common Comorbidities Identified During Endoscopic Repair of Gluteal Tendon Tears for Greater Trochanteric Pain Syndrome: A Systematic Review	Yee C., Wong M., Cohen D., Kay J., Simunovic N., Duong A., Marín-Pena O., Laskovski J.R., Ayeni O.R.	Arthroscopy - Journal of Arthroscopic and Related Surgery (2023) 39:3 (856-864.e1). Date of Publication: 1 Mar 2023	2023	10.1016/j.arthro.2022.06.031
x	Lesions of the abductors in the hip	Kenanidis E., Kyriakopoulos G., Kaila R., Christofilopoulos P.	EFORT Open Reviews (2020) 5:8 (464-476). Date of Publication: 1 Aug 2020	2020	10.1302/2058-5241.5.190094
x	Leucocyte-Rich Platelet-Rich Plasma Treatment of Gluteus Medius and Minimus Tendinopathy: A Double-Blind Randomized Controlled Trial With 2-Year Follow-up	Fitzpatrick J, Bulsara MK, O'Donnell J, Zheng MH.	Am J Sports Med	2019	10.1177/0363546519826969	30840831
x	Making Sense of Hip Preservation Procedural Coding—Getting Paid for Your Work!	Duncan S.T., Muffly B.T., Zacharias A.J., Jacobs C.A., Stone A.V.	Arthroplasty Today (2021) 8 (110-113). Date of Publication: 1 Apr 2021	2021	10.1016/j.artd.2021.01.015
x	Management of the greater trochanteric pain syndrome: A systematic review	Del Buono A., Papalia R., Khanduja V., Denaro V., Maffulli N.	British Medical Bulletin (2012) 102:1 (115-131). Date of Publication: June 2012	2012	10.1093/bmb/ldr038
x	Managing hip pain in the athlete	Prather H., Colorado B., Hunt D.	Physical Medicine and Rehabilitation Clinics of North America (2014) 25:4 (789-812). Date of Publication: 2014	2014	10.1016/j.pmr.2014.06.012
x	Non-surgical treatment as the first step to manage peritrochanteric space disorders	Marín-Pena O, Papavasiliou AV, Olivero M, Galanis N, Tey-Pons M, Khanduja V.	Knee Surg Sports Traumatol Arthrosc	2021	10.1007/s00167-020-06366-x	33221930
x	Open Versus Arthroscopic Surgical Management for Recalcitrant Trochanteric Bursitis: A Systematic Review	Crutchfield CR, Padaki AS, Holuba KS, Arney MM, O'Connor MJ, Menge TJ, Lynch TS.	Iowa Orthop J	2021		34924870
x	Outcomes of Arthroscopic Management of Trochanteric Bursitis in Patients With Femoroacetabular Impingement: A Comparison of Two Matched Patient Groups	Vap AR, Mitchell JJ, Briggs KK, McNamara SC, Philippon MJ.	Arthroscopy	2018	10.1016/j.arthro.2017.10.053	29395556
x	Outcomes of endoscopic treatment for greater trochanteric pain syndrome: Minimum of two- year follow-up	Domb B.G., Lindner D., Schwindel L., Stake C.E., El Bitar Y.	Orthopaedic Journal of Sports Medicine (2014) 2:3 Supplement 1. Date of Publication: 1 Mar 2014	2014	10.1177/2325967114S00012
x	Outcomes of endoscopic treatment for greater trochanteric pain syndrome: Minimum of two- year follow-up	Domb B.G.; Lindner D.; Schwindel L.; Stake C.E.; El Bitar Y.	2014	Orthopaedic Journal of Sports Medicine	10.1177/2325967114S00012
x	Outcomes of Open Versus Endoscopic Repair of Abductor Muscle Tears of the Hip: A Systematic Review	Chandrasekaran S, Lodhia P, Gui C, Vemula SP, Martin TJ, Domb BG.	Arthroscopy	2015	10.1016/j.arthro.2015.03.042	26033462
x	Paraneoplastic syndrome presenting with polymyalgia rheumatica-like accumulations on 18 f-fluorodeoxyglucose-positron emission tomography/computed tomography	Umetsu A.; Shimizu T.; Iwamoto N.; Hashiguchi K.; Eguchi M.; Okamoto M.; Endo Y.; Tsuji S.; Takatani A.; Igawa T.; Sumiyoshi R.; Koga T.; Kawashiri S.-Y.; Ichinose K.; Tamai M.; Nakamura H.; Origuchi T.; Kawakami A.	2019	Internal Medicine	10.2169/internalmedicine.1847-18
x	Paraneoplastic Syndrome Presenting with Polymyalgia Rheumatica-like Accumulations on (18)F-fluorodeoxyglucose-Positron Emission Tomography/Computed Tomography	Umetsu A, Shimizu T, Iwamoto N, Hashiguchi K, Eguchi M, Okamoto M, Endo Y, Tsuji S, Takatani A, Igawa T, Sumiyoshi R, Koga T, Kawashiri SY, Ichinose K, Tamai M, Nakamura H, Origuchi T, Kawakami A.	Intern Med	2019	10.2169/internalmedicine.1847-18	30449806
x	Partial-thickness tears of the gluteus medius: rationale and technique for trans-tendinous endoscopic repair	Domb BG, Nasser RM, Botser IB.	Arthroscopy	2010	10.1016/j.arthro.2010.06.002	20951538
x	Partial-thickness tears of the gluteus medius: Rationale and technique for trans-tendinous endoscopic repair	Domb B.G., Nasser R.M., Botser I.B.	Arthroscopy - Journal of Arthroscopic and Related Surgery (2010) 26:12 (1697-1705+e228). Date of Publication: December 2010	2010	10.1016/j.arthro.2010.06.002
x	Pathogenesis and contemporary diagnoses for lateral hip pain: a scoping review	Sunil Kumar KH, Rawal J, Nakano N, Sarmento A, Khanduja V.	Knee Surg Sports Traumatol Arthrosc	2021	10.1007/s00167-020-06354-1	33341914
x	Pathogenesis and contemporary diagnoses for lateral hip pain: a scoping review	Sunil Kumar K.H., Rawal J., Nakano N., Sarmento A., Khanduja V.	Knee surgery, sports traumatology, arthroscopy : official journal of the ESSKA (2021) 29:8 (2408-2416). Date of Publication: 1 Aug 2021	2021	10.1007/s00167-020-06354-1
x	Peri-articular disease of the hip : Greater trochanteric pain syndrome	Safar A., Maes, Charles T., Callewier A.	Revue Medicale de Bruxelles (2019) 40:4 (324-328). Date of Publication: 2019	2019
x	Peri-articular diseases of the hip: Emerging frontiers in arthroscopic and endoscopic treatments	Aprato A., Jayasekera N., Bajwa A., Villar R.N.	Journal of Orthopaedics and Traumatology (2014) 15:1 (1-11). Date of Publication: March 2014	2014	10.1007/s10195-013-0253-z
x	Peri-articular diseases of the hip: Emerging frontiers in arthroscopic and endoscopic treatments	Aprato A., Jayasekera N., Bajwa A., Villar R.N.	Journal of Orthopaedics and Traumatology (2014) 15:1 (1-11). Date of Publication: 2014	2014	10.1007/s10195-013-0253-z
x	Peritrochanteric Endoscopy	Mosier BA, Quinlan NJ, Martin SD.	Clin Sports Med	2016	10.1016/j.csm.2016.03.001	27343396
x	Pertrochanteric Calcifications in Patients With Greater Trochanteric Pain Syndrome: Description, Prevalence, and Correlation With Intraoperatively Diagnosed Hip Abductor Tendon Injuries	Rosinsky PJ, Yelton MJ, Ankem HK, Meghpara MB, Maldonado DR, Shapira J, Yelton BR, Lall AC, Domb BG.	Am J Sports Med	2021	10.1177/03635465211008104	33956532
x	Pertrochanteric Calcifications in Patients With Greater Trochanteric Pain Syndrome: Description, Prevalence, and Correlation With Intraoperatively Diagnosed Hip Abductor Tendon Injuries	Rosinsky P.J., Yelton M.J., Ankem H.K., Meghpara M.B., Maldonado D.R., Shapira J., Yelton B.R., Lall A.C., Domb B.G.	The American journal of sports medicine (2021) 49:7 (1759-1768). Date of Publication: 1 Jun 2021	2021	10.1177/03635465211008104
x	Platelet-Rich Plasma Versus Surgery for the Management of Recalcitrant Greater Trochanteric Pain Syndrome: A Systematic Review	Walker-Santiago R, Wojnowski NM, Lall AC, Maldonado DR, Rabe SM, Domb BG.	Arthroscopy	2020	10.1016/j.arthro.2019.09.044	31882270
x	Platelet-Rich Plasma Versus Surgery for the Management of Recalcitrant Greater Trochanteric Pain Syndrome: A Systematic Review	Walker-Santiago R., Wojnowski N.M., Lall A.C., Maldonado D.R., Rabe S.M., Domb B.G.	Arthroscopy - Journal of Arthroscopic and Related Surgery (2020) 36:3 (875-888). Date of Publication: 1 Mar 2020	2020	10.1016/j.arthro.2019.09.044
x	Prognostic factors of trochanteric bursitis in surgical-staged patients: a prospective study	Dzidzishvili L, Parrón Cambero R, Mahillo Fernández I, Llanos Jiménez L.	Hip Int	2022	10.1177/1120700020986136	33428860
x	Prognostic factors of trochanteric bursitis in surgical-staged patients: a prospective study	Dzidzishvili L., Parrón Cambero R., Mahillo Fernández I., Llanos Jiménez L.	HIP International (2022) 32:4 (530-536). Date of Publication: 1 Jul 2022	2022	10.1177/1120700020986136
x	Radiofrequency Microdebridement as an Adjunct to Arthroscopic Surgical Treatment for Recalcitrant Gluteal Tendinopathy: A Double-Blind, Randomized Controlled Trial	Blakey C.M., O’Donnell J., Klaber I., Singh P., Arora M., Takla A., Fitzpatrick J.	Orthopaedic Journal of Sports Medicine (2020) 8:1. Date of Publication: 1 Jan 2020	2020	10.1177/2325967119895602
x	Recommendations in the rehabilitation of patients undergoing hip abductor tendon repair: a systematic literature search and evidence based rehabilitation protocol	Ebert JR, Fearon AM, Smith PN, Janes GC.	Arch Orthop Trauma Surg	2022	10.1007/s00402-021-03952-7	33983527
x	Recommendations in the rehabilitation of patients undergoing hip abductor tendon repair: a systematic literature search and evidence based rehabilitation protocol	Ebert J.R., Fearon A.M., Smith P.N., Janes G.C.	Archives of Orthopaedic and Trauma Surgery (2022) 142:11 (3165-3182). Date of Publication: 1 Nov 2022	2022	10.1007/s00402-021-03952-7
x	Rehabilitation After Gluteus Medius and Minimus Treatment	Ilizaliturri V.M., Zepeda Mora R., Rodríguez Vega L.P.	Arthroscopy, Sports Medicine, and Rehabilitation (2022) 4:1 (e41-e50). Date of Publication: 1 Jan 2022	2022	10.1016/j.asmr.2021.10.024
x	Relationship between the Arthroscopic Findings and Pathology of Greater Trochanteric Pain Syndrome	Iwamoto Y, Kaya M, Kijima H, Fujii M, Nagahata I, Miyakoshi N.	Acta Med Okayama	2023	10.18926/AMO/65746	37635137
x	Relationship between the Arthroscopic Findings and Pathology of Greater Trochanteric Pain Syndrome	Iwamoto Y., Kaya M., Kijima H., Fujii M., Nagahata I., Miyakoshi N.	Acta medica Okayama (2023) 77:4 (371-375). Date of Publication: 1 Aug 2023	2023	10.18926/AMO/65746
x	Results of labral-level arthroscopic iliopsoas tenotomies for the treatment of labral impingement	Nelson IR, Keene JS.	Arthroscopy	2014	10.1016/j.arthro.2014.02.027	24704071
x	Results of labral-level arthroscopic iliopsoas tenotomies for the treatment of labral impingement	Nelson I.R., Keene J.S.	Arthroscopy - Journal of Arthroscopic and Related Surgery (2014) 30:6 (688-694). Date of Publication: June 2014	2014	10.1016/j.arthro.2014.02.027
x	Snapping hip syndrome: A comprehensive update	Walker P., Ellis E., Scofield J., Kongchum T., Sherman W.F., Kaye A.D.	Orthopedic Reviews (2021) 13:2. Date of Publication: 2021	2021	10.52965/001c.25088
x	Snapping Hip Syndrome: Pathoanatomy, Diagnosis, Nonoperative Therapy, and Current Concepts in Operative Management	Sugrañes J, Jackson GR, Warrier AA, Allahabadi S, Chahla J.	JBJS Rev	2023	10.2106/JBJS.RVW.23.00005	37289915
x	Snapping Hip Syndrome: Pathoanatomy, Diagnosis, Nonoperative Therapy, and Current Concepts in Operative Management	Sugrañes J., Jackson G.R., Warrier A.A., Allahabadi S., Chahla J.	JBJS Reviews (2023) 11:6 Article Number: e23.00005. Date of Publication: 8 Jun 2023	2023	10.2106/JBJS.RVW.23.00005
x	Soft tissue pathology around the hip	Ilizaliturri VM Jr, Camacho-Galindo J, Evia Ramirez AN, Gonzalez Ibarra YL, McMillan S, Busconi BD.	Clin Sports Med	2011	10.1016/j.csm.2010.12.009	21419963
x	Soft Tissue Pathology Around the Hip	Ilizaliturri V.M., Camacho-Galindo J., Evia Ramirez A.N., Gonzalez Ibarra Y.L., Millan S.M., Busconi B.D.	Clinics in Sports Medicine (2011) 30:2 (391-415). Date of Publication: April 2011	2011	10.1016/j.csm.2010.12.009
x	Surgical interventions for external snapping hip syndrome	Randelli F, Mazzoleni MG, Fioruzzi A, Giai Via A, Calvisi V, Ayeni OR.	Knee Surg Sports Traumatol Arthrosc	2021	10.1007/s00167-020-06305-w	33064193
x	Surgical interventions for external snapping hip syndrome	Randelli F., Mazzoleni M.G., Fioruzzi A., Giai Via A., Calvisi V., Ayeni O.R.	Knee surgery, sports traumatology, arthroscopy : official journal of the ESSKA (2021) 29:8 (2386-2393). Date of Publication: 1 Aug 2021	2021	10.1007/s00167-020-06305-w
x	Surgical management of internal snapping hip syndrome: a systematic review evaluating open and arthroscopic approaches	Khan M, Adamich J, Simunovic N, Philippon MJ, Bhandari M, Ayeni OR.	Arthroscopy	2013	10.1016/j.arthro.2013.01.016	23510943
x	Surgical management of internal snapping hip syndrome: A systematic review evaluating open and arthroscopic approaches	Khan M., Adamich J., Simunovic N., Philippon M.J., Bhandari M., Ayeni O.R.	Arthroscopy - Journal of Arthroscopic and Related Surgery (2013) 29:5 (942-948). Date of Publication: May 2013	2013	10.1016/j.arthro.2013.01.016
x	Surgical Treatment of Gluteus Medius Tears Augmented With Allograft Human Dermis	Pascual-Garrido C., Schwabe M.T., Chahla J., Haneda M.	Arthroscopy Techniques (2019) 8:11 (e1379-e1387). Date of Publication: 1 Nov 2019	2019	10.1016/j.eats.2019.07.014
x	Tendinopathies and Allied Disorders of the Hip	Sheridan GA, Neufeld ME, Moshkovitz R, Garbuz DS, Masri BA.	Orthop Clin North Am	2022	10.1016/j.ocl.2022.06.003	36208882
x	Tendinopathies and Allied Disorders of the Hip	Sheridan G.A., Neufeld M.E., Moshkovitz R., Garbuz D.S., Masri B.A.	Orthopedic Clinics of North America (2022) 53:4 (393-401). Date of Publication: 1 Oct 2022	2022	10.1016/j.ocl.2022.06.003
x	Tendinopathies of the hip : Treatment recommendations according to evidence-based medicine	Macke C., Krettek C., Brand S.	Der Unfallchirurg (2017) 120:3 (192-198). Date of Publication: 1 Mar 2017	2017	10.1007/s00113-016-0286-x
x	The effectiveness of platelet-rich plasma injections in gluteal tendinopathy-a randomised, double-blind controlled trial comparing a single platelet-rich plasma injection with a single corticosteroid injection	Fitzpatrick J., Bulsara M.K., Zheng M.H., O'Donnell J., McCrory P.R.	Clinical Journal of Sport Medicine (2018) 28:3 (e41). Date of Publication: 1 May 2018	2018
x	The Effectiveness of Platelet-Rich Plasma Injections in Gluteal Tendinopathy: A Randomized, Double-Blind Controlled Trial Comparing a Single Platelet-Rich Plasma Injection With a Single Corticosteroid Injection	Fitzpatrick J, Bulsara MK, O'Donnell J, McCrory PR, Zheng MH.	Am J Sports Med	2018	10.1177/0363546517745525	29293361
x	The outcome of endoscopy for recalcitrant greater trochanteric pain syndrome	Drummond J.; Fary C.; Tran P.	2016	Archives of Orthopaedic and Trauma Surgery	10.1007/s00402-016-2511-z
x	The peritrochanteric space of the hip.	Voos J.E., Ranawat A.S., Kelly B.T.	Instructional course lectures (2009) 58 (193-201). Date of Publication: 2009	2009
x	The role of arthroscopic bursectomy in the treatment of trochanteric bursitis	Fox JL.	Arthroscopy	2002	10.1053/jars.2002.35143	12209419
x	Trochanteric micropuncture: Treatment for gluteus medius tendinopathy	Redmond J.M., Cregar W.M., Gupta A., Hammarstedt J.E., Martin T.J., Domb B.G.	Arthroscopy Techniques (2015) 4:1 (e87-e90). Date of Publication: 1 Feb 2015	2015	10.1016/j.eats.2014.11.009
x	Tuberculosis of the trochanteric bursa: a case report	Kim ST, Moon MS, Yoon MG, Park WS, Heo JH.	J Orthop Surg (Hong Kong)	2014	10.1177/230949901402200131	24781631
x	Ultrasound-guided musculoskeletal interventional procedures around the hip: a practical guide	Albano D., Gitto S., Serpi F., Aliprandi A., Maria Sconfienza L., Messina C.	Journal of Ultrasonography (2023) 23:92 (E15-E22). Date of Publication: 1 Jan 2023	2023	10.15557/JoU.2023.0003
x	Ultrasound-guided surgery for lateral snapping hip: a novel ultraminimally invasive surgical technique	Villanueva M, Iborra Á, Sanz-Ruiz P, Noriega C.	J Orthop Surg Res	2021	10.1186/s13018-021-02461-y	34011357
x	Ultrasound-guided surgery for lateral snapping hip: a novel ultraminimally invasive surgical technique	Villanueva M., Iborra Á., Sanz-Ruiz P., Noriega C.	Journal of orthopaedic surgery and research (2021) 16:1 (322). Date of Publication: 19 May 2021	2021	10.1186/s13018-021-02461-y
	[Greater trochanteric pain syndrome of the hip].	Haviv B.; Bronak S.; Thein R.	2014	Harefuah
	2018 AAA International Meeting		Orthopaedic Journal of Sports Medicine (2018) 6:12 Supplement 5. Date of Publication: 1 Dec 2018	2018
	A 57-Year-Old Woman with Calcific Tendinitis of the Gluteus Medius Presenting with Right Lateral Hip Pain Managed by Endoscopic Debridement	Qiang L.W., Lin F.G., Chia Z.Y.	American Journal of Case Reports (2023) 24 Article Number: e938661. Date of Publication: 2023	2023	10.12659/AJCR.938661
	A case of frozen hip: A diagnosis we should consider more often?	Ntatsaki E., Aye T., Sykes M., Riaz I., Merry P., Dhatariya K.K.	Diabetes (2013) 62 SUPPL. 1 (A732). Date of Publication: July 2013	2013	10.2337/db13-2845-2964
	A comprehensive review of hip arthroscopy techniques and outcomes	Suarez-Ahedo C.; Camacho-Galindo J.; López-Reyes A.; Martinez-Gómez L.E.; Pineda C.; Domb B.G.	2024	SAGE Open Medicine	10.1177/20503121231222212
	A new mini-open anterior-oblique approach for femoroacetabular impingement	Narayanasetty K., Massraf A.	HIP International (2015) 25 SUPPL. 1 (S4). Date of Publication: November 2015	2015	10.5301/hipint.5000333
	A review of surgical repair methods and patient outcomes for gluteal tendon tears	Ebert J.R.; Bucher T.A.; Ball S.V.; Janes G.C.	2015	HIP International	10.5301/hipint.5000183
	A systematic review evaluating the clinimetric properties of the Victorian Institute of Sport Assessment (VISA) questionnaires for lower limb tendinopathy shows moderate to high-quality evidence for sufficient reliability, validity and responsiveness-part II	Korakakis V., Whiteley R., Kotsifaki A., Stefanakis M., Sotiralis Y., Thorborg K.	Knee surgery, sports traumatology, arthroscopy : official journal of the ESSKA (2021) 29:9 (2765-2788). Date of Publication: 1 Sep 2021	2021	10.1007/s00167-021-06557-0
	Abductor tendinopathies and repair	Jost P.; Walsh C.; Bedi A.; Kelly B.T.	2013	Operative Hip Arthroscopy	10.1007/978-1-4419-7925-4_23
	Abductor tendon tears of the hip	Pierce T.P.; Issa K.; Kurowicki J.; Festa A.; McInerney V.K.; Scillia A.J.	2018	JBJS Reviews	10.2106/JBJS.RVW.17.00076
	Abstracts Presented at the Annual Scientific Meeting of the International Society for Hip Arthroscopy 2011		Arthroscopy - Journal of Arthroscopic and Related Surgery (2012) 28:6 SUPPL. 2. Date of Publication: June 2012	2012
	Accessibility of extra-articular pathologies of iliopsoas tendon and bursitis of greater trochanter in hip arthroscopy	Thorey F., Budde S., Ettinger M., Albrecht U.V., Ezechieli M.	Knee Surgery, Sports Traumatology, Arthroscopy (2012) 20:11 (2348-2352). Date of Publication: November 2012	2012	10.1007/s00167-012-2137-9
	Acute Traumatic Tear of Gluteus Medius and Minimus Tendons in a Patient Without Antecedant Peritrochanteric Hip Pain	Stanton M.C.; Maloney M.D.; Dehaven K.E.; Giordano B.D.	2012	Geriatric Orthopaedic Surgery & Rehabilitation	10.1177/2151458512441795
	Acute traumatic tear of the gluteus medius and gluteus minimus in a marathon runner	Godshaw B., Wong M., Ojard C., Williams G., Suri M., Jones D.	Ochsner Journal (2019) 19:4 (405-409). Date of Publication: 1 Dec 2019	2019	10.31486/toj.18.0090
	Advanced techniques in hip arthroscopy.	Larson C.M.; Guanche C.A.; Kelly B.T.; Clohisy J.C.; Ranawat A.S.	2009	Instructional course lectures
	Alkaptonuria	Bassily E, O'Dell MC, Homan B, Wasyliw C.	Orthopedics	2016	10.3928/01477447-20160503-03	27158826
	An introduction to hip arthroscopy. Part two: Indications, outcomes and complications	Wall P.D.H., Brown J.S., Karthikeyan S., Griffin D.	Orthopaedics and Trauma (2012) 26:1 (38-43). Date of Publication: February 2012	2012	10.1016/j.mporth.2011.10.004
	Arthrokatadysis from post-injection gluteal muscular fibrosis case report	Mi Y.; Cheng B.	2020	BMC Musculoskeletal Disorders	10.1186/s12891-020-03766-5
	Arthroscopic Anatomy and Surgical Techniques for Peritrochanteric Space Disorders in the Hip	Voos J.E.; Rudzki J.R.; Shindle M.K.; Martin H.; Kelly B.T.	2007	Arthroscopy - Journal of Arthroscopic and Related Surgery	10.1016/j.arthro.2006.12.014
	Arthroscopic Bursectomy for Recalcitrant Trochanteric Bursitis	Baker Jr. C.L., Massie R.V., Hurt W.G., Savory C.G.	Arthroscopy - Journal of Arthroscopic and Related Surgery (2007) 23:8 (827-832). Date of Publication: August 2007	2007	10.1016/j.arthro.2007.02.015
	Arthroscopic bursectomy for recalcitrant trochanteric bursitis after hip arthroplasty.	Van Hofwegen C., Baker 3rd. C.L., Savory C.G., Baker Jr. C.L.	Journal of surgical orthopaedic advances (2013) 22:2 (143-147). Date of Publication: 2013 Summer	2013	10.3113/JSOA.2013.0143
	Arthroscopic Bursectomy With Concomitant Iliotibial Band Release for the Treatment of Recalcitrant Trochanteric Bursitis	Farr D.; Selesnick H.; Janecki C.; Cordas D.	2007	Arthroscopy - Journal of Arthroscopic and Related Surgery	10.1016/j.arthro.2006.10.021
	Arthroscopic capsular release for frozen shoulder	Akpinar S., Ozalay M., Hersekli M.A., Ozkoç G., Tandogan R.N.	Acta orthopaedica et traumatologica turcica (2003) 37:3 (213-218). Date of Publication: 2003	2003
	Arthroscopic Excision of Pigmented Villonodular Synovitis of the Trochanteric Bursa	Garrasi A., Dodge G.R., Kelly J.D.	Orthopedics (2023) 46 (e381-e383). Date of Publication: 2023	2023	10.3928/01477447-20230426-02
	Arthroscopic iliopsoas tenotomies: a systematic review of surgical technique and outcomes	Coulomb R., Nougarede B., Maury E., Marchand P., Mares O., Kouyoumdjian P.	HIP International (2022) 32:1 (4-11). Date of Publication: 1 Jan 2022	2022	10.1177/1120700020970519
	Arthroscopic management of greater trochanter pain syndrome and abductor tears has demonstrated promising results in terms of improvement in pain scores and functional outcomes: a scoping review	Kay J.; Memon M.; Lindner D.; Randelli F.; Ayeni O.R.	2021	Knee Surgery, Sports Traumatology, Arthroscopy	10.1007/s00167-020-06322-9
	Arthroscopic release of external snapping hip syndrome	Somers J.F.A.	Arthroscopy - Journal of Arthroscopic and Related Surgery (2011) 27:10 SUPPL. 1 (e151). Date of Publication: October 2011	2011	10.1016/j.arthro.2011.08.126
	Arthroscopic Treatment for Femoroacetabular Impingement Syndrome with External Snapping Hip: A Comparison Study of Matched Case Series	Zhang S.-X.; An M.-Y.; Li Z.-L.; Wang Z.-G.; Liu Y.-J.; Qi W.; Li C.-B.	2021	Orthopaedic Surgery	10.1111/os.13109
	Arthroscopic treatment of greater trochanteric pain syndrome	Alpoim F., Pires F., Oliveira F., Leal F., Monteiro E., Miranda A.	HIP International (2018) 28 Supplement 1 (74). Date of Publication: 1 Sep 2018	2018	10.1177/1120700018801118
	Arthroscopic treatment of recalcitrant greater trochanteric bursitis with minimum two-year followup	Larose C., Guanche C.A.	Arthroscopy - Journal of Arthroscopic and Related Surgery (2012) 28:6 SUPPL. 2 (e59-e60). Date of Publication: June 2012	2012	10.1016/j.arthro.2012.04.034
	Arthroscopic treatment of trochanteric bursitis	Magi G.J., Carucci J.P., Bergués S.	Orthopaedic Journal of Sports Medicine (2018) 6:12 Supplement 5. Date of Publication: 1 Dec 2018	2018	10.1177/2325967118S00177
	Arthroscopic treatment of type I and II greater trochanteric pain syndrome; [Traitement arthroscopique des bursites trochantériennes type I et II]	Abid H.; Foissey C.; Haidar I.; de Saint Vincent B.; Thaunat M.	2022	Revue de Chirurgie Orthopedique et Traumatologique	10.1016/j.rcot.2022.04.025
	Arthroscopy of the hip, the snapping hip: Surgical management pearls	Shu B., Safran M.R.	Techniques in Orthopaedics (2012) 27:3 (193-204). Date of Publication: September 2012	2012	10.1097/BTO.0b013e3182697f13
	Atypical Hip Pain in Femoroacetabular Impingement: A Comparison of Outcomes Based on Primary Hip Pain Location	Hamula M.J., Ryan M.K., Baron S.L., Bloom D.A., Youm T.	The American journal of sports medicine (2020) 48:1 (167-172). Date of Publication: 1 Jan 2020	2020	10.1177/0363546519887733
	Atypical hip pain: Is it ischiofemoral impingement?	Mittal G., Parry J., Saifuddin A.	Rheumatology (United Kingdom) (2015) 54 Supplement 1 (i182). Date of Publication: 1 Apr 2015	2015	10.1093/rheumatology/kev091.026
	Balloon Dissection for Improved Access to the Peritrochanteric Compartment	Audenaert E., Pattyn C.	Arthroscopy - Journal of Arthroscopic and Related Surgery (2009) 25:11 (1349-1353). Date of Publication: November 2009	2009	10.1016/j.arthro.2009.06.020
	Bursoscopy of the trochanteric bursa	Bradley D.M., Dillingham M.F.	Arthroscopy (1998) 14:8 (884-887). Date of Publication: 1998	1998	10.1016/S0749-8063(98)70027-1
	Calcium pyrophosphate dihydrate deposition in the trochanteric hip bursa presenting as acute hip pain	Salar O.; Mushtaq F.; Ahmed M.	2012	BMJ Case Reports	10.1136/bcr.12.2011.5426
	Case report of severe hypoglycemia 5 years post sleeve gastrectomy	Kellett S., Tsoukas G.O.	Endocrine Reviews (2016) 37:2 Supplement 1. Date of Publication: 2016	2016	10.1210/endo-meetings.2016.OABA.7.FRI-603
	Clinical features that predict the need for operative intervention in gluteus medius tears	Chandrasekaran S.; Pavan Vemula S.; Gui C.; Suarez-Ahedo C.; Lodhia P.; Domb B.G.	2015	Orthopaedic Journal of Sports Medicine	10.1177/2325967115571079
	Clinical outcomes after concomitant hip arthroscopy and iliotibial band lengthening with trochanteric bursectomy compared to a matched cohort	Kirby D.J., Fried J.W., Mojica E., Bloom D.A., Essilfie A.A., Youm T.	Bulletin of the Hospital for Joint Diseases (2023) 81:2 (103-108). Date of Publication: 1 Jun 2023	2023
	Clinical outcomes of trochanteric syndrome endoscopically treated	Domínguez A.; Seijas R.; Ares O.; Sallent A.; Cuscó X.; Cugat R.	2015	Archives of Orthopaedic and Trauma Surgery	10.1007/s00402-014-2106-5
	Clinical results of endoscopic treatment of greater trochanteric pain syndrome; [Výsledky endoskopické terapie bolestivého syndromu velkého trochanteru]	Zeman P.; Rafi M.; Skala P.; Zeman J.; Matějka J.; Pavelka T.	2017	Acta Chirurgiae Orthopaedicae et Traumatologiae Cechoslovaca
	Clinical results of endoscopic treatment without repair for partial thickness gluteal tears	Coulomb R.; Essig J.; Mares O.; Asencio G.; Kouyoumdjian P.; May O.	2016	Orthopaedics and Traumatology: Surgery and Research	10.1016/j.otsr.2016.01.007
	Comments on Pretell et al: Distal fascia lata lengthening: an alternative surgical technique for recalcitrant trochanteric bursitis	Sayed-Noor AS, Pedersen E, Wretenberg P, Sjödén GO.	Int Orthop	2009	10.1007/s00264-009-0786-1	19412617
	Complications of arthroscopy of the hip	Griffin D.R., Villar R.N.	Journal of Bone and Joint Surgery - Series B (1999) 81:4 (604-606). Date of Publication: July 1999	1999	10.1302/0301-620X.81B4.9102
	Conventional and Arthrographic Magnetic Resonance Techniques for Hip Evaluation: What the Radiologist Should Know	Schmaranzer F.; Cerezal L.; Llopis E.	2019	Seminars in Musculoskeletal Radiology	10.1055/s-0039-1678729
	Current imaging of the rotator cuff	Gazzola S., Bleakney R.R.	Sports Medicine and Arthroscopy Review (2011) 19:3 (300-309). Date of Publication: September 2011	2011	10.1097/JSA.0b013e3182189468
	Deep Gluteal Pain in Orthopaedics: A Challenging Diagnosis	Gonzalez-Lomas G.	The Journal of the American Academy of Orthopaedic Surgeons (2021) 29:24 (e1282-e1290). Date of Publication: 15 Dec 2021	2021	10.5435/JAAOS-D-21-00707
	Deep Gluteal Space, Peripheral Compartment, and Peritrochanteric Disorders	Perez Carro L.; Gómez-Hoyos J.; Fernandez Escajadillo N.; Miguel Santos H.; Saenz Navarro I.; Sabetian Layazali P.; Alfonso Fernandez A.	2021	Techniques in Orthopaedics	10.1097/BTO.0000000000000485
	Detection of serum level changes of matrix metalloprotienase-13 and inter leukin-1 beta during remission and flare-ups of primary osteoarthritis of the knees	Abd Elmotaleb Y., Bassiouni H.	Osteoporosis International (2017) 28 Supplement 1 (S150). Date of Publication: 2017	2017	10.1007/s00198-017-3950-2
	Diagnosis and Treatment of Hip Girdle Pain in the Athlete	Prather H.; Cheng A.	2016	PM and R	10.1016/j.pmrj.2015.12.009
	Diagnosis, Evaluation, and Endoscopic Repair of Partial Articular Gluteus Tendon Avulsion	Nho S.J., Grzybowski J.S., Bogunovic L., Kuhns B.D., Mather R.C., Salata M.J., Bush-Joseph C.A.	Arthroscopy Techniques (2016) 5:3 (e425-e431). Date of Publication: 1 Jun 2016	2016	10.1016/j.eats.2016.01.023
	Diagnosis: Alkaptonuria	Bassily E., O'Dell M.C., Homan B., Wasyliw C.	Orthopedics (2016) 39:4 (e810-e813). Date of Publication: 1 Jul 2016	2016	10.3928/01477447-20160503-03
	Differential Diagnosis of Pain Around the Hip Joint	Tibor L.M.; Sekiya J.K.	2008	Arthroscopy - Journal of Arthroscopic and Related Surgery	10.1016/j.arthro.2008.06.019
	Disorders of the peritrochanteric and deep gluteal space: New frontiers for arthroscopy	Thomas Byrd J.W.	2015	Sports Medicine and Arthroscopy Review	10.1097/jsa.0000000000000085
	Distal fascia lata lengthening: an alternative surgical technique for recalcitrant trochanteric bursitis	Pretell J, Ortega J, García-Rayo R, Resines C.	Int Orthop	2009	10.1007/s00264-009-0727-z	19214507
	Early results of endoscopic trochanter bursectomy	Wiese M., Rubenthaler F., Willburger R.E., Fennes S., Haaker R.	International Orthopaedics (2004) 28:4 (218-221). Date of Publication: August 2004	2004	10.1007/s00264-004-0569-7
	Editorial Commentary: An Optimal Classification System to Guide Prognosis and Treatment in Greater Trochanteric Pain Syndrome: Now We're Speaking the Same Language	Harris J.D.	2021	Arthroscopy - Journal of Arthroscopic and Related Surgery	10.1016/j.arthro.2021.03.083
	Editorial Commentary: Femoral Version and Capsular Thickness Analysis in Hip Preservation Surgery—Surgical Indications Are as Important as Surgical Technique	Harris J.D.	2024	Arthroscopy - Journal of Arthroscopic and Related Surgery	10.1016/j.arthro.2023.07.001
	Editorial Commentary: Hip Trochanteric Bursitis and Femoroacetabular Impingement: The Arthroscope Is Only the Tool	Maffulli N.	2018	Arthroscopy - Journal of Arthroscopic and Related Surgery	10.1016/j.arthro.2018.01.004
	Editorial Commentary: Iliotibial Band Autograft Is a Safe and Effective Technique for Hip Labral Reconstruction	Kruckeberg B.M., Philippon M.J.	Arthroscopy : the journal of arthroscopic & related surgery : official publication of the Arthroscopy Association of North America and the International Arthroscopy Association (2023). Date of Publication: 29 Dec 2023	2023	10.1016/j.arthro.2023.12.002
	Editorial Commentary: Indications for Concurrent Procedures During Hip Femoroacetabular Impingement Arthroscopic Treatment	Gruskay J.A., Philippon M.J.	Arthroscopy - Journal of Arthroscopic and Related Surgery (2021) 37:6 (1853-1855). Date of Publication: 1 Jun 2021	2021	10.1016/j.arthro.2021.03.004
	Editorial Commentary: It Is Imperative to Fix Symptomatic Hip Gluteus Medius Tears at Time of Femoroacetabular Impingement: Why Ignore This Pain in the Butt?	Noble M.B.; Laskovski J.R.	2022	Arthroscopy - Journal of Arthroscopic and Related Surgery	10.1016/j.arthro.2021.11.037
	Editorial Commentary: Platelet-Rich Plasma Versus Surgery for Hip Greater Trochanteric Pain Syndrome—Systematic Reviews Made Difficult by the Use of Vague Terms	Konyves A.	2020	Arthroscopy - Journal of Arthroscopic and Related Surgery	10.1016/j.arthro.2019.12.019
	Editorial Commentary: The Indication and Technique of Iliotibial Band Release for External Snapping Hip During Hip Arthroscopy in Patients With Femoroacetabular Impingement Syndrome	Zhang S.; Li C.	2022	Arthroscopy - Journal of Arthroscopic and Related Surgery	10.1016/j.arthro.2022.02.014
	Editorial Commentary: The Pelvis is the Lowest Vertebral Level: Diagnostic Approach to Hip-Spine Syndrome	Harris J.D.	Arthroscopy - Journal of Arthroscopic and Related Surgery (2022) 38:10 (2939-2941). Date of Publication: 1 Oct 2022	2022	10.1016/j.arthro.2022.08.009
	Editorial Commentary: Treatment of Concomitant Intra-Articular Pathology in Patients With Greater Trochanteric Pain Syndrome Is Indicated by Provocative Impingement or Instability Physical Examination and Ultrasound-Guided Analgesic Injection Testing	Domb B.G.; Curley A.J.	2023	Arthroscopy - Journal of Arthroscopic and Related Surgery	10.1016/j.arthro.2022.08.014
	Editorial Commentary: Treatment of Partial Thickness Undersurface Abductor Tears of the Hip: Like Backwards a Bike Riding	Ochiai D.	Arthroscopy - Journal of Arthroscopic and Related Surgery (2018) 34:4 (1200-1201). Date of Publication: 1 Apr 2018	2018	10.1016/j.arthro.2017.11.024
	Effectiveness of arthroscopic 360° capsular release for frozen shoulder	Huang J.; Zhu S.; Zhao C.; Huang W.; Shui W.; Hu N.; Chen H.	2021	Zhongguo xiu fu chong jian wai ke za zhi = Zhongguo xiufu chongjian waike zazhi = Chinese journal of reparative and reconstructive surgery	10.7507/1002-1892.202103080
	Effectiveness of arthroscopic capsular release to treat primary severe frozen shoulder through trans cuff portal	Lu Z., Wang J., Xu B., You W., Wang J.	Zhongguo xiu fu chong jian wai ke za zhi = Zhongguo xiufu chongjian waike zazhi = Chinese journal of reparative and reconstructive surgery (2017) 31:7 (773-777). Date of Publication: 1 Jul 2017	2017	10.7507/1002-1892.201702012
	Endoscopic Bursectomy and Iliotibial Tract Release as a Treatment for Refractory Greater Trochanteric Pain Syndrome: A New Endoscopic Approach With Early Results	Govaert L.H.M.; van Dijk C.N.; Zeegers A.V.C.M.; Albers G.H.R.	2012	Arthroscopy Techniques	10.1016/j.eats.2012.06.001
	Endoscopic fascia lata release for treatment of gluteal tendinopathy: a prospective study with a follow-up of 6 months to 1 year	Maes R.; Safar A.; Ferchichi A.; Callewier A.; Hernigou J.	2022	Acta Orthopaedica Belgica	10.52628/88.1.03
	Endoscopic Gluteus Medius and Minimus Repair With Allograft Augmentation Using Acellular Human Dermis	Laskovski J.; Urchek R.	2018	Arthroscopy Techniques	10.1016/j.eats.2017.08.073
	Endoscopic Gluteus Medius Repair With an ITB-Sparing Versus ITB-Splitting Approach: A Systematic Review and Meta-analysis	Parker E.A.; Meyer A.M.; Laskovski J.R.; Westermann R.W.	2020	Orthopaedic Journal of Sports Medicine	10.1177/2325967120922196
	Endoscopic management of gluteus medius tendon tears	Thaunat M.; Noël E.; Nové-Josserand L.; Murphy C.G.; Sbiyaa M.; Sonnery-Cottet B.	2016	Sports Medicine and Arthroscopy Review	10.1097/JSA.0000000000000082
	Endoscopic Repair of Full-Thickness Gluteus Medius Tears	Domb B.G.; Carreira D.S.	2013	Arthroscopy Techniques	10.1016/j.eats.2012.11.005
	Endoscopic treatment of calcific tendinitis of gluteus medius and minimus.	Kandemir U., Bharam S., Philippon M.J., Fu F.H.	Arthroscopy : the journal of arthroscopic & related surgery : official publication of the Arthroscopy Association of North America and the International Arthroscopy Association (2003) 19:1 (E4). Date of Publication: Jan 2003	2003
	Endoscopic Treatment of Gluteus Medius Tears: A Review	Lerebours FR, Cohn R, Youm T.	Bull Hosp Jt Dis (2013)	2016		26977550
	Endoscopic treatment of gluteus medius tendon tear; [Traitement endoscopique des lésions du tendon moyen glutéal]	Thaunat M.; Pacoret V.; Saad M.; Saint Etienne A.; Morvan A.	2022	Revue de Chirurgie Orthopedique et Traumatologique	10.1016/j.rcot.2022.09.004
	Endoscopic treatment of snapping hips, iliotibial band, and iliopsoas tendon	Ilizaliturri Jr. V.M.; Camacho-Galindo J.	2010	Sports Medicine and Arthroscopy Review	10.1097/JSA.0b013e3181dc57a5
	Endoscopic treatment of the external snapping hip syndrome: Surgical technique and report of two cases	Kunac N.; Tršek D.; Medančić N.; Starčević D.; Hašpl M.	2012	Acta Clinica Croatica
	Endoscopic Trochanteric Bursectomy and Iliotibial Band Release for Persistent Trochanteric Bursitis	Mitchell J.J., Chahla J., Vap A.R., Menge T.J., Soares E., Frank J.M., Dean C.S., Philippon M.J.	Arthroscopy Techniques (2016) 5:5 (e1185-e1189). Date of Publication: 1 Oct 2016	2016	10.1016/j.eats.2016.07.005
	Evaluating lower limb tendinopathy with Victorian Institute of Sport Assessment (VISA) questionnaires: a systematic review shows very-low-quality evidence for their content and structural validity-part I	Korakakis V., Kotsifaki A., Stefanakis M., Sotiralis Y., Whiteley R., Thorborg K.	Knee surgery, sports traumatology, arthroscopy : official journal of the ESSKA (2021) 29:9 (2749-2764). Date of Publication: 1 Sep 2021	2021	10.1007/s00167-021-06598-5
	Evidence-based soft tissue rheumatology. III: Trochanteric bursitis	Alvarez-Nemegyei J.; Canoso J.J.	2004	Journal of Clinical Rheumatology	10.1097/01.rhu.0000129089.57719.16
	External Snapping Hip Syndrome Endoscopic Treatment: “Fan-like” Technique as a Stepwise, Tailor-made Solution	Malinowski K.; Kalinowski; Góralczyk A.; Ribas M.; Lund B.; Hermanowicz K.	2020	Arthroscopy Techniques	10.1016/j.eats.2020.06.017
	Gluteal insufficiency: Pathogenesis, Diagnosis and Therapy; [Gluteale Insuffizienz: Pathogenese, Diagnostik und Therapie]	Harrasser N.; Banke I.; Gollwitzer H.; Wilken F.; Toepfer A.; Von Eisenhart-Rothe R.; Hauschild M.	2016	Zeitschrift fur Orthopadie und Unfallchirurgie	10.1055/s-0041-110812
	Gluteal tendinopathy; [Gluteussehnensyndrom]	Dorn U.; Landauer F.; Hofstaedter T.	2016	Zeitschrift fur Orthopadie und Unfallchirurgie	10.1055/s-0042-105401
	Gluteus medius repair	Rocca F.D.; D’Addona A.	2021	What’s New in Hip Arthroscopy
	Gluteus medius tear mimicking greater trochanteric bursitis: A case report	Vongvorachoti J., Sheth P.	PM and R (2010) 2:9 SUPPL. 1 (S76-S77). Date of Publication: September 2010	2010
	Gluteus medius tears of the hip: a comprehensive approach	LaPorte C.; Vasaris M.; Gossett L.; Boykin R.; Menge T.	2019	Physician and Sportsmedicine	10.1080/00913847.2018.1527172
	Gluteus medius tendon tear-An underdiagnosed entity: A case report	Nagarajan R., DeSantis N.M.	PM and R (2010) 2:9 SUPPL. 1 (S77). Date of Publication: September 2010	2010
	Good functional outcomes after endoscopic treatment for greater trochanteric pain syndrome	Karlsson L.; Quist P.; Helander K.N.; Snaebjörnsson T.; Stålman A.; Lindman I.; Öhlin A.	2023	Journal of Experimental Orthopaedics	10.1186/s40634-023-00574-3
	Greater trochanter pain syndrome: Anatomy, pathology, differential diagnosis and treatment	Chao Z.; Xin L.Ü.; Jinyuan L.; Xiaohu W.; Xiaopei X.; Zemin L.	2022	Chinese Journal of Tissue Engineering Research	10.12307/2022.048
	Greater Trochanteric Pain Syndrome	Redmond J.M., Chen A.W., Domb B.G.	The Journal of the American Academy of Orthopaedic Surgeons (2016) 24:4 (231-240). Date of Publication: 1 Apr 2016	2016	10.5435/JAAOS-D-14-00406
	Greater trochanteric pain syndrome	Strauss E.J., Nho S.J., Kelly B.T.	Sports Medicine and Arthroscopy Review (2010) 18:2 (113-119). Date of Publication: June 2010	2010	10.1097/JSA.0b013e3181e0b2ff
	Greater Trochanteric Pain Syndrome	Mascarenhas R.; Salata M.J.; Wichman D.M.; Nho S.J.	2022	Hip Arthroscopy and Hip Joint Preservation Surgery: Second Edition	10.1007/978-3-030-43240-9_69
	Greater trochanteric pain syndrome	Mascarenhas R.; Salata M.J.; Nho S.J.	2015	Hip Arthroscopy and Hip Joint Preservation Surgery	10.1007/978-1-4614-6965-0_69
	Greater trochanteric pain syndrome	Strauss E.J.; Nho S.J.; Kelly B.T.	2010	Sports Medicine and Arthroscopy Review	10.1097/JSA.0b013e3181e0b2ff
	Greater trochanteric pain syndrome diagnosis and treatment	Mallow M., Nazarian L.N.	Physical Medicine and Rehabilitation Clinics of North America (2014) 25:2 (279-289). Date of Publication: May 2014	2014	10.1016/j.pmr.2014.01.009
	Greater Trochanteric Pain Syndrome: An Intraoperative Endoscopic Classification System with Pearls to Surgical Techniques and Rehabilitation Protocols	Lall A.C.; Schwarzman G.R.; Battaglia M.R.; Chen S.L.; Maldonado D.R.; Domb B.G.	2019	Arthroscopy Techniques	10.1016/j.eats.2019.04.004
	Greater Trochanteric Pain Syndrome: Endoscopic Treatment Options	Barnthouse N.C.; Wente T.M.; Voos J.E.	2012	Operative Techniques in Sports Medicine	10.1053/j.otsm.2012.09.006
	Greater trochanteric pain syndrome: Evaluation and management of a wide spectrum of pathology	Pianka M.A.; Serino J.; DeFroda S.F.; Bodendorfer B.M.	2021	SAGE Open Medicine	10.1177/20503121211022582
	High Prevalence of Lumbosacral Pathology in Patients with Greater Trochanteric Pain Syndrome	Maldonado D.R., Youssefzadeh K.A., Wydra F., Sherman B., Gerhardt M.B.	Arthroscopy - Journal of Arthroscopic and Related Surgery (2022) 38:4 (1189-1192). Date of Publication: 1 Apr 2022	2022	10.1016/j.arthro.2021.09.026
	Hip Abductor and Peritrochanteric Space Conditions	Weber A.E.; Bell J.A.; Bolia I.K.	2021	Clinics in Sports Medicine	10.1016/j.csm.2021.01.001
	Hip and Pelvic Injections	Van Thiel G.S., Chahal J., Mall N., Heard W., Jordan M.A., Nho S.J.	Operative Techniques in Sports Medicine (2012) 20:2 (142-153). Date of Publication: June 2012	2012	10.1053/j.otsm.2012.04.001
	Hip and Pelvic Injuries in the Young Athlete	Weiss J.M.; Ramachandran M.	2006	Operative Techniques in Sports Medicine	10.1053/j.otsm.2006.04.002
	Hip arthroscopy - an emerging technique and indications	Rath E.	Journal of Biomechanics (2010) 43 SUPPL. 1 (S11). Date of Publication: June 2010	2010
	Hip arthroscopy for extra-articular hip disease	Reich M.S.; Shannon C.; Tsai E.; Salata M.J.	2013	Current Reviews in Musculoskeletal Medicine	10.1007/s12178-013-9177-8
	Hip arthroscopy for femoroacetabular impingement syndrome performed with modern surgical techniques provides high survivorship and durable outcome	Nho S.J., Cvetanovich G.L., Beck E.C., Neal W.H., Harris J.D., Weber A.E., Mather R.C.	Orthopaedic Journal of Sports Medicine (2019) 7:7 Supplement 5. Date of Publication: 1 Jul 2019	2019	10.1177/2325967119S00319
	Hip arthroscopy in athletes (intra and extra-articular pathologies)	Thaunat M., de Saint Vincent B.	Revue du Rhumatisme Monographies (2019) 86:4 (287-293). Date of Publication: 1 Sep 2019	2019	10.1016/j.monrhu.2019.06.004
	Hip arthroscopy: An emerging technique and indications	Rath E.; Tsvieli O.; Levy O.	2012	Israel Medical Association Journal
	Hip arthroscopy: Complications in 1054 cases	Clarke M.T., Arora A., Villar R.N.	Clinical Orthopaedics and Related Research (2003) 406 (84-88). Date of Publication: 1 Jan 2003	2003	10.1097/00003086-200301000-00014
	Hip arthroscopy: Current indications and setup	Chen A.F., Wright V.	Operative Techniques in Orthopaedics (2010) 20:4 (212-216). Date of Publication: December 2010	2010	10.1053/j.oto.2010.09.016
	Hip Arthroscopy: extra-articular Procedures	Perets I.; Rybalko D.; Mu B.H.; Friedman A.; Morgenstern D.R.; Domb B.G.	2019	HIP International	10.1177/1120700019840729
	Hip arthroscopy: Indications, outcomes and complications	Jamil M., Dandachli W., Noordin S., Witt J.	International Journal of Surgery (2018) 54 (341-344). Date of Publication: 1 Jun 2018	2018	10.1016/j.ijsu.2017.08.557
	Hip Gluteus Medius and Minimus Endoscopic Treatment Results in Patient Satisfaction	Lubowitz J.H.; Brand J.C.; Rossi M.J.	2020	Arthroscopy - Journal of Arthroscopic and Related Surgery	10.1016/j.arthro.2020.09.030
	Hip Gluteus Medius Tears Are Associated With Lower Femoral Neck-Shaft Angles and Higher Acetabular Center-Edge Angles	Sun H.; Huang H.-J.; Mamtimin M.; Yang F.; Duan Y.-P.; Zhang X.; Wang J.-Q.	2022	Arthroscopy - Journal of Arthroscopic and Related Surgery	10.1016/j.arthro.2021.10.006
	Hip Injuries in Athletes	Blankenbaker D.G., De Smet A.A.	Radiologic Clinics of North America (2010) 48:6 (1155-1178). Date of Publication: November 2010	2010	10.1016/j.rcl.2010.07.003
	Hip pain in young adults and the role of hip arthroscopy	Schilders E., Dimitrakopoulou A., Talbot J.C., Bismil Q.	Orthopaedics and Trauma (2009) 23:2 (128-136). Date of Publication: April 2009	2009	10.1016/j.cuor.2008.08.008
	Hot topics in musculoskeletal ultrasound	Lisle D.	Ultrasound in Medicine and Biology (2019) 45 Supplement 1 (S1-S2). Date of Publication: 1 Jan 2019	2019	10.1016/j.ultrasmedbio.2019.07.418
	Hypermobility among patients with greater trochanteric pain syndrome	Reimer L.C.U.; Jacobsen J.S.; Mechlenburg I.	2019	Danish Medical Journal
	Iliopsoas Bursitis Managed with Endoscopic Bursectomy and Lesser Trochanter Decompression: A Case Report	Alter T.D., Wichman D.M., Knapik D.M., Bessa F.S., Nho S.J.	JBJS Case Connector (2021) 11:4 Article Number: e21.00285. Date of Publication: 11 Nov 2021	2021	10.2106/JBJS.CC.21.00285
	Iliopsoas: Pathology, Diagnosis, and Treatment	Anderson C.N.	Clinics in Sports Medicine (2016) 35:3 (419-433). Date of Publication: 1 Jul 2016	2016	10.1016/j.csm.2016.02.009
	Iliotibial band release	Stubbs A.J.; Mason P.	2013	Operative Hip Arthroscopy	10.1007/978-1-4419-7925-4_22
	Imaging and management of greater trochanteric pain syndrome	Chowdhury R.; Naaseri S.; Lee J.; Rajeswaran G.	2014	Postgraduate Medical Journal	10.1136/postgradmedj-2013-131828
	Incorporating Hip Arthroscopy Into A Practice	Safran M.R., Bedi A., Byrd J.W.T., Guanche C.A., Ilizaliturri V., Lynch T.S., Martin H.D., Matsuda D.K., McCarthy J.C., Philippon M.J., Sampson T.G., Suarez-Ahedo C.	Instructional course lectures (2018) 67 (453-472). Date of Publication: 15 Feb 2018	2018
	Influence of Fatty Infiltration on Hip Abductor Repair Outcomes: A Systematic Review and Meta-analysis	Looney A.M.; Bodendorfer B.M.; Donaldson S.T.; Browning R.B.; Chahla J.A.; Nho S.J.	2022	American Journal of Sports Medicine	10.1177/03635465211027911
	Intraoperative Classification System Yields Favorable Outcomes for Patients Treated Surgically for Greater Trochanteric Pain Syndrome	Annin S.; Lall A.C.; Meghpara M.B.; Maldonado D.R.; Shapira J.; Rosinsky P.J.; Ankem H.K.; Domb B.G.	2021	Arthroscopy - Journal of Arthroscopic and Related Surgery	10.1016/j.arthro.2021.01.058
	Is there a role of iliopsoas tendon anatomy in determining efficacy of surgical release for central iliopsoas impingement?	Sheehan S., Blankenbaker D., Yu T.	Skeletal Radiology (2016) 45:8 (1153-1154). Date of Publication: August 2016	2016	10.1007/s00256-016-2415-6
	Labral Tears and Chondral Lesions Are Common Comorbidities Identified During Endoscopic Repair of Gluteal Tendon Tears for Greater Trochanteric Pain Syndrome: A Systematic Review	Yee C.; Wong M.; Cohen D.; Kay J.; Simunovic N.; Duong A.; Marín-Pena O.; Laskovski J.R.; Ayeni O.R.	2023	Arthroscopy - Journal of Arthroscopic and Related Surgery	10.1016/j.arthro.2022.06.031
	Labral tears: Understanding the significance of acetabular rim lesions	Wood T., Young D.	Medicine Today (2008) 9:2 (71-75). Date of Publication: February 2008	2008
	Lateral gluteal tendons	Malanga G.A.; Naqvi U.	2021	Tendinopathy: From Basic Science to Clinical Management	10.1007/978-3-030-65335-4_9
	Lesions of the abductors in the hip	Kenanidis E.; Kyriakopoulos G.; Kaila R.; Christofilopoulos P.	2020	EFORT Open Reviews	10.1302/2058-5241.5.190094
	Leucocyte-Rich Platelet-Rich Plasma Treatment of Gluteus Medius and Minimus Tendinopathy: A Double-Blind Randomized Controlled Trial With 2-Year Follow-up	Fitzpatrick J., Bulsara M.K., O'Donnell J., Zheng M.H.	The American journal of sports medicine (2019) 47:5 (1130-1137). Date of Publication: 1 Apr 2019	2019	10.1177/0363546519826969
	Making Sense of Hip Preservation Procedural Coding—Getting Paid for Your Work!	Duncan S.T.; Muffly B.T.; Zacharias A.J.; Jacobs C.A.; Stone A.V.	2021	Arthroplasty Today	10.1016/j.artd.2021.01.015
	Management of the greater trochanteric pain syndrome: A systematic review	Del Buono A.; Papalia R.; Khanduja V.; Denaro V.; Maffulli N.	2012	British Medical Bulletin	10.1093/bmb/ldr038
	Management of unintentional neuroaxial block from lumbar paravertebral block	Manvar A., Waldinger R., Chiang C.	Regional Anesthesia and Pain Medicine (2016) 41:5. Date of Publication: 1 Sep 2016	2016
	Managing hip pain in the athlete	Prather H.; Colorado B.; Hunt D.	2014	Physical Medicine and Rehabilitation Clinics of North America	10.1016/j.pmr.2014.06.012
	Mid- to long-term clinical outcomes of arthroscopic surgery for external snapping hip syndrome	Chu C.-T., Hsu H., Tang H.-C., Chen A.C.-Y., Chan Y.-S.	Journal of Hip Preservation Surgery (2021) 8:2 (172-176). Date of Publication: 1 Jul 2021	2021	10.1093/jhps/hnab062
	Non-surgical treatment as the first step to manage peritrochanteric space disorders	Marín-Pena O., Papavasiliou A.V., Olivero M., Galanis N., Tey-Pons M., Khanduja V.	Knee surgery, sports traumatology, arthroscopy : official journal of the ESSKA (2021) 29:8 (2417-2423). Date of Publication: 1 Aug 2021	2021	10.1007/s00167-020-06366-x
	Open Versus Arthroscopic Surgical Management for Recalcitrant Trochanteric Bursitis: A Systematic Review	Crutchfield C.R., Padaki A.S., Holuba K.S., Arney M.M., O'Connor M.J., Menge T.J., Lynch T.S.	The Iowa orthopaedic journal (2021) 41:2 (45-57). Date of Publication: 1 Dec 2021	2021
	Operative indications for hip arthroscopy and open hip preservation surgery	Bedi A.; Acker W.B., II; Ross J.R.; Larson C.M.	2015	Hip Arthroscopy and Hip Joint Preservation Surgery	10.1007/978-1-4614-6965-0_15
	Operative Indications for Hip Arthroscopy and Open Hip Preservation Surgery	Bedi A.; Acker W.B., II; Ross J.R.; Larson C.M.	2022	Hip Arthroscopy and Hip Joint Preservation Surgery: Second Edition	10.1007/978-3-030-43240-9_15
	Outcomes of Arthroscopic Management of Trochanteric Bursitis in Patients With Femoroacetabular Impingement: A Comparison of Two Matched Patient Groups	Vap A.R., Mitchell J.J., Briggs K.K., McNamara S.C., Philippon M.J.	Arthroscopy - Journal of Arthroscopic and Related Surgery (2018) 34:5 (1455-1460). Date of Publication: 1 May 2018	2018	10.1016/j.arthro.2017.10.053
	Outcomes of endoscopic treatment for greater trochanteric pain syndrome: Minimum of two-year follow-up	Domb B.G., Lindner D., Schwindel L., Stake C.E., El Bitar Y.	Orthopaedic Journal of Sports Medicine (2014) 2:3 Supplement 1. Date of Publication: 2014	2014	10.1177/2325967114S00012
	Outcomes of Open Versus Endoscopic Repair of Abductor Muscle Tears of the Hip: A Systematic Review	Chandrasekaran S., Lodhia P., Gui C., Vemula S.P., Martin T.J., Domb B.G.	Arthroscopy - Journal of Arthroscopic and Related Surgery (2015) 31:10 (2057-2067). Date of Publication: 1 Oct 2015	2015	10.1016/j.arthro.2015.03.042
	Paraneoplastic syndrome presenting with polymyalgia rheumatica-like accumulations on(18)f-fluorodeoxyglucose-positron emission tomography/computed tomography	Umetsu A., Shimizu T., Iwamoto N., Hashiguchi K., Eguchi M., Okamoto M., Endo Y., Tsuji S., Takatani A., Igawa T., Sumiyoshi R., Koga T., Kawashiri S.-Y., Ichinose K., Tamai M., Nakamura H., Origuchi T., Kawakami A.	Internal Medicine (2019) 58:6 (861-864). Date of Publication: 2019	2019	10.2169/internalmedicine.1847-18
	Partial gluteus tendon rupture-results following endoscopic treatment	Santos-Pereira R., Aleixo C., Oliveira M., Portela R., Grazina R., Bernardes M., Sá D., Sarmento A.	Osteoporosis International (2016) 27:SUPPL 1 (S446). Date of Publication: 2016	2016	10.1007/s00198-016-3530-x
	Partial-thickness tears of the gluteus medius: Rationale and technique for trans-tendinous endoscopic repair	Domb B.G.; Nasser R.M.; Botser I.B.	2010	Arthroscopy - Journal of Arthroscopic and Related Surgery	10.1016/j.arthro.2010.06.002
	Pathogenesis and contemporary diagnoses for lateral hip pain: a scoping review	Sunil Kumar K.H.; Rawal J.; Nakano N.; Sarmento A.; Khanduja V.	2021	Knee Surgery, Sports Traumatology, Arthroscopy	10.1007/s00167-020-06354-1
	Peri-articular disease of the hip : Greater trochanteric pain syndrome; [Pathologies périarticulaires de hanche : Le syndrome douloureux du grand trochanter]	Safar A.; Maes; Charles T.; Callewier A.	2019	Revue Medicale de Bruxelles
	Peri-articular diseases of the hip: Emerging frontiers in arthroscopic and endoscopic treatments	Aprato A.; Jayasekera N.; Bajwa A.; Villar R.N.	2014	Journal of Orthopaedics and Traumatology	10.1007/s10195-013-0253-z
	Peritrochanteric Access and Gluteus Medius Repair	Byrd J.W.T.	Arthroscopy Techniques (2013) 2:3 (e243-e246). Date of Publication: August 2013	2013	10.1016/j.eats.2013.02.014
	Peritrochanteric Endoscopy	Mosier B.A., Quinlan N.J., Martin S.D.	Clinics in Sports Medicine (2016) 35:3 (449-467). Date of Publication: 1 Jul 2016	2016	10.1016/j.csm.2016.03.001
	Peritrochanteric Space Disorders: Anatomy and Management	Domb B.G.; Sabetian P.W.; Miecznikowski K.	2022	MRI-Arthroscopy Correlations: A Case-Based Atlas of the Knee, Shoulder, Elbow, Hip and Ankle, Second Edition	10.1007/978-3-030-94789-7_33
	Pertrochanteric Calcifications in Patients With Greater Trochanteric Pain Syndrome: Description, Prevalence, and Correlation With Intraoperatively Diagnosed Hip Abductor Tendon Injuries	Rosinsky P.J.; Yelton M.J.; Ankem H.K.; Meghpara M.B.; Maldonado D.R.; Shapira J.; Yelton B.R.; Lall A.C.; Domb B.G.	2021	American Journal of Sports Medicine	10.1177/03635465211008104
	Platelet-Rich Plasma Versus Surgery for the Management of Recalcitrant Greater Trochanteric Pain Syndrome: A Systematic Review	Walker-Santiago R.; Wojnowski N.M.; Lall A.C.; Maldonado D.R.; Rabe S.M.; Domb B.G.	2020	Arthroscopy - Journal of Arthroscopic and Related Surgery	10.1016/j.arthro.2019.09.044
	Prognostic factors of trochanteric bursitis in surgical-staged patients: a prospective study	Dzidzishvili L.; Parrón Cambero R.; Mahillo Fernández I.; Llanos Jiménez L.	2022	HIP International	10.1177/1120700020986136
	Radiofrequency Microdebridement as an Adjunct to Arthroscopic Surgical Treatment for Recalcitrant Gluteal Tendinopathy: A Double-Blind, Randomized Controlled Trial	Blakey C.M.; O’Donnell J.; Klaber I.; Singh P.; Arora M.; Takla A.; Fitzpatrick J.	2020	Orthopaedic Journal of Sports Medicine	10.1177/2325967119895602
	Recommendations in the rehabilitation of patients undergoing hip abductor tendon repair: a systematic literature search and evidence based rehabilitation protocol	Ebert J.R.; Fearon A.M.; Smith P.N.; Janes G.C.	2022	Archives of Orthopaedic and Trauma Surgery	10.1007/s00402-021-03952-7
	Rehabilitation After Gluteus Medius and Minimus Treatment	Ilizaliturri V.M., Jr.; Zepeda Mora R.; Rodríguez Vega L.P.	2022	Arthroscopy, Sports Medicine, and Rehabilitation	10.1016/j.asmr.2021.10.024
	Relationship between the Arthroscopic Findings and Pathology of Greater Trochanteric Pain Syndrome	Iwamoto Y.; Kaya M.; Kijima H.; Fujii M.; Nagahata I.; Miyakoshi N.	2023	Acta Medica Okayama	10.18926/AMO/65746
	Results of labral-level arthroscopic iliopsoas tenotomies for the treatment of labral impingement	Nelson I.R., Keene J.S.	Arthroscopy - Journal of Arthroscopic and Related Surgery (2014) 30:6 (688-694). Date of Publication: 2014	2014	10.1016/j.arthro.2014.02.027
	Retro-trochanteric sciatica-like pain: Current concept	Meknas K., Johansen O., Kartus J.	Knee Surgery, Sports Traumatology, Arthroscopy (2011) 19:11 (1971-1985). Date of Publication: November 2011	2011	10.1007/s00167-011-1573-2
	Snapping hip syndrome: A comprehensive update	Walker P.; Ellis E.; Scofield J.; Kongchum T.; Sherman W.F.; Kaye A.D.	2021	Orthopedic Reviews	10.52965/001c.25088
	Snapping Hip Syndrome: Pathoanatomy, Diagnosis, Nonoperative Therapy, and Current Concepts in Operative Management	Sugrañes J.; Jackson G.R.; Warrier A.A.; Allahabadi S.; Chahla J.	2023	JBJS Reviews	10.2106/JBJS.RVW.23.00005
	Soft Tissue Pathology Around the Hip	Ilizaliturri V.M.; Camacho-Galindo J.; Evia Ramirez A.N.; Gonzalez Ibarra Y.L.; Millan S.M.; Busconi B.D.	2011	Clinics in Sports Medicine	10.1016/j.csm.2010.12.009
	Surgical interventions for external snapping hip syndrome	Randelli F.; Mazzoleni M.G.; Fioruzzi A.; Giai Via A.; Calvisi V.; Ayeni O.R.	2021	Knee Surgery, Sports Traumatology, Arthroscopy	10.1007/s00167-020-06305-w
	Surgical management of internal snapping hip syndrome: A systematic review evaluating open and arthroscopic approaches	Khan M.; Adamich J.; Simunovic N.; Philippon M.J.; Bhandari M.; Ayeni O.R.	2013	Arthroscopy - Journal of Arthroscopic and Related Surgery	10.1016/j.arthro.2013.01.016
	Surgical technique: Endoscopic gluteus medius repair	Voos J.E.; Shaw C.M.	2015	Hip Arthroscopy and Hip Joint Preservation Surgery	10.1007/978-1-4614-6965-0_71
	Surgical technique: Endoscopic iliotibial band lengthening	Arnold J.M.; Baker C.L., III; Baker C.L., Jr.	2015	Hip Arthroscopy and Hip Joint Preservation Surgery	10.1007/978-1-4614-6965-0_72
	Surgical Technique: Endoscopic Iliotibial Band Lengthening	Fink J.V.; Baker C.L., Jr.; Arnold J.M.; Baker C.L., III	2022	Hip Arthroscopy and Hip Joint Preservation Surgery: Second Edition	10.1007/978-3-030-43240-9_72
	Surgical Technique: Endoscopic Repair of Full-Thickness Gluteus Tears	Voos J.E.; Shaw C.M.; Chernoff D.J.	2022	Hip Arthroscopy and Hip Joint Preservation Surgery: Second Edition	10.1007/978-3-030-43240-9_71
	Surgical Technique: Endoscopic Repair of Partial-Thickness Gluteus Tears	Sullivan S.W.; Nwachukwu B.U.	2022	Hip Arthroscopy and Hip Joint Preservation Surgery: Second Edition	10.1007/978-3-030-43240-9_141
	Surgical Treatment of Gluteus Medius Tears Augmented With Allograft Human Dermis	Pascual-Garrido C.; Schwabe M.T.; Chahla J.; Haneda M.	2019	Arthroscopy Techniques	10.1016/j.eats.2019.07.014
	Surgical treatment of Synovial osteochondromatosis of the hip using a modified-hardinge approach with a Z-shaped capsular incision	Takeda Y., Fukunishi S., Nishio S., Fujihara Y., Fukui T., Okahisa S., Yoshiya S.	Orthopedic Reviews (2015) 7:4 (90-92) Article Number: 5705. Date of Publication: 28 Dec 2015	2015	10.4081/or.2015.5705
	Tendinopathies and Allied Disorders of the Hip	Sheridan G.A.; Neufeld M.E.; Moshkovitz R.; Garbuz D.S.; Masri B.A.	2022	Orthopedic Clinics of North America	10.1016/j.ocl.2022.06.003
	Tendinopathies of the hip: Treatment recommendations according to evidence-based medicine; [Tendinopathien der Hüfte: Behandlungsempfehlungen nach der Evidence-based Medicine]	Macke C.; Krettek C.; Brand S.	2017	Unfallchirurg	10.1007/s00113-016-0286-x
	The 2022 International Society for Hip Preservation (ISHA) physiotherapy agreement on assessment and treatment of greater trochanteric pain syndrome (GTPS): an international consensus statement	Disantis A., Andrade A.J., Baillou A., Bonin N., Byrd T., Campbell A., Domb B., Doyle H., Enseki K., Getz B., Gosling L., Grant L., Ilizaliturri V.M., Kohlrieser D., Laskovski J., Lifshitz L., McGovern R.P., Monnington K., O’Donnell J., Takla A., Tyler T., Voight M., Wuerz T., Martin R.L.	Journal of Hip Preservation Surgery (2023) 10:1 (48-56). Date of Publication: 1 Jan 2023	2023	10.1093/jhps/hnac050
	The Effectiveness of Platelet-Rich Plasma Injections in Gluteal Tendinopathy: A Randomized, Double-Blind Controlled Trial Comparing a Single Platelet-Rich Plasma Injection With a Single Corticosteroid Injection	Fitzpatrick J., Bulsara M.K., O'Donnell J., McCrory P.R., Zheng M.H.	The American journal of sports medicine (2018) 46:4 (933-939). Date of Publication: 1 Mar 2018	2018	10.1177/0363546517745525
	The Modified Resisted Internal Rotation Test for Detection of Gluteal Tendon Tears	Walker-Santiago R., Ortiz-Declet V., Maldonado D.R., Wojnowski N.M., Domb B.G.	Arthroscopy Techniques (2019) 8:3 (e331-e334). Date of Publication: 1 Mar 2019	2019	10.1016/j.eats.2018.11.006
	The outcome of arthroscopic ilio-tibial band release in the treatment of lateral hip pain after total hip replacement	O'Donnell J.M., Chia A., Singh P.J.	Arthroscopy - Journal of Arthroscopic and Related Surgery (2012) 28:6 SUPPL. 2 (e60). Date of Publication: June 2012	2012	10.1016/j.arthro.2012.04.035
	The outcome of endoscopy for recalcitrant greater trochanteric pain syndrome	Drummond J, Fary C, Tran P.	Arch Orthop Trauma Surg	2016	10.1007/s00402-016-2511-z	27405492
	The outcome of endoscopy for recalcitrant greater trochanteric pain syndrome	Drummond J., Fary C., Tran P.	Archives of Orthopaedic and Trauma Surgery (2016) 136:11 (1547-1554). Date of Publication: 1 Nov 2016	2016	10.1007/s00402-016-2511-z
	The peritrochanteric space of the hip	Voos JE, Ranawat AS, Kelly BT.	Instr Course Lect	2009		19385533
	The role of arthroscopic bursectomy in the treatment of trochanteric bursitis.	Fox J.L.	Arthroscopy : the journal of arthroscopic & related surgery : official publication of the Arthroscopy Association of North America and the International Arthroscopy Association (2002) 18:7 (E34). Date of Publication: Sep 2002	2002
	The role of surgical intervention in chronic hip abductor deficiency	Jain R., Chan G.	British Journal of Surgery (2019) 106:SUPPL, 6 (108). Date of Publication: 1 Sep 2019	2019
	Trochanteric micropuncture: Treatment for gluteus medius tendinopathy	Redmond J.M.; Cregar W.M.; Gupta A.; Hammarstedt J.E.; Martin T.J.; Domb B.G.	2015	Arthroscopy Techniques	10.1016/j.eats.2014.11.009
	Tuberculosis of the trochanteric bursa: a case report	Kim S.-T., Moon M.-S., Yoon M.-G., Park W.-S., Heo J.-H.	Journal of orthopaedic surgery (Hong Kong) (2014) 22:1 (126-129). Date of Publication: 1 Apr 2014	2014
	Ultrasound-guided musculoskeletal interventional procedures around the hip: a practical guide	Albano D.; Gitto S.; Serpi F.; Aliprandi A.; Maria Sconfienza L.; Messina C.	2023	Journal of Ultrasonography	10.15557/JoU.2023.0003
	Ultrasound-guided surgery for lateral snapping hip: a novel ultraminimally invasive surgical technique	Villanueva M.; Iborra Á.; Sanz-Ruiz P.; Noriega C.	2021	Journal of Orthopaedic Surgery and Research	10.1186/s13018-021-02461-y
	What the papers say	Bajwa A.	Journal of Hip Preservation Surgery (2023) 10:1 (58-60). Date of Publication: 1 Jan 2023	2023	10.1093/jhps/hnad012
	When it's not a hamstring strain	Hirschi D.M., Rich B.S.E.	Clinical Journal of Sport Medicine (2018) 28:2 (e29-e30). Date of Publication: 1 Mar 2018	2018	10.1097/JSM.0000000000000592

## Sheet: TITOLO
Title	Authors	Journal/Book	Publication Year	DOI	PMID
x	2018 AAA International Meeting		Orthopaedic Journal of Sports Medicine (2018) 6:12 Supplement 5. Date of Publication: 1 Dec 2018	2018
x	A 57-Year-Old Woman with Calcific Tendinitis of the Gluteus Medius Presenting with Right Lateral Hip Pain Managed by Endoscopic Debridement	Qiang L.W., Lin F.G., Chia Z.Y.	American Journal of Case Reports (2023) 24 Article Number: e938661. Date of Publication: 2023	2023	10.12659/AJCR.938661
x	A case of frozen hip: A diagnosis we should consider more often?	Ntatsaki E., Aye T., Sykes M., Riaz I., Merry P., Dhatariya K.K.	Diabetes (2013) 62 SUPPL. 1 (A732). Date of Publication: July 2013	2013	10.2337/db13-2845-2964
x	A comprehensive review of hip arthroscopy techniques and outcomes	Suarez-Ahedo C.; Camacho-Galindo J.; López-Reyes A.; Martinez-Gómez L.E.; Pineda C.; Domb B.G.	2024	SAGE Open Medicine	10.1177/20503121231222212
x	A review of surgical repair methods and patient outcomes for gluteal tendon tears	Ebert J.R.; Bucher T.A.; Ball S.V.; Janes G.C.	2015	HIP International	10.5301/hipint.5000183
x	A systematic review evaluating the clinimetric properties of the Victorian Institute of Sport Assessment (VISA) questionnaires for lower limb tendinopathy shows moderate to high-quality evidence for sufficient reliability, validity and responsiveness-part II	Korakakis V., Whiteley R., Kotsifaki A., Stefanakis M., Sotiralis Y., Thorborg K.	Knee surgery, sports traumatology, arthroscopy : official journal of the ESSKA (2021) 29:9 (2765-2788). Date of Publication: 1 Sep 2021	2021	10.1007/s00167-021-06557-0
x	Accessibility of extra-articular pathologies of iliopsoas tendon and bursitis of greater trochanter in hip arthroscopy	Thorey F., Budde S., Ettinger M., Albrecht U.V., Ezechieli M.	Knee Surgery, Sports Traumatology, Arthroscopy (2012) 20:11 (2348-2352). Date of Publication: November 2012	2012	10.1007/s00167-012-2137-9
x	Acute Traumatic Tear of Gluteus Medius and Minimus Tendons in a Patient Without Antecedant Peritrochanteric Hip Pain	Stanton M.C.; Maloney M.D.; Dehaven K.E.; Giordano B.D.	2012	Geriatric Orthopaedic Surgery & Rehabilitation	10.1177/2151458512441795
x	Acute traumatic tear of the gluteus medius and gluteus minimus in a marathon runner	Godshaw B., Wong M., Ojard C., Williams G., Suri M., Jones D.	Ochsner Journal (2019) 19:4 (405-409). Date of Publication: 1 Dec 2019	2019	10.31486/toj.18.0090
x	Alkaptonuria	Bassily E, O'Dell MC, Homan B, Wasyliw C.	Orthopedics	2016	10.3928/01477447-20160503-03	27158826
x	Arthrokatadysis from post-injection gluteal muscular fibrosis case report	Mi Y.; Cheng B.	2020	BMC Musculoskeletal Disorders	10.1186/s12891-020-03766-5
x	Arthroscopic Bursectomy With Concomitant Iliotibial Band Release for the Treatment of Recalcitrant Trochanteric Bursitis	Farr D.; Selesnick H.; Janecki C.; Cordas D.	2007	Arthroscopy - Journal of Arthroscopic and Related Surgery	10.1016/j.arthro.2006.10.021
x	Arthroscopic capsular release for frozen shoulder	Akpinar S., Ozalay M., Hersekli M.A., Ozkoç G., Tandogan R.N.	Acta orthopaedica et traumatologica turcica (2003) 37:3 (213-218). Date of Publication: 2003	2003
x	Arthroscopic Excision of Pigmented Villonodular Synovitis of the Trochanteric Bursa	Garrasi A., Dodge G.R., Kelly J.D.	Orthopedics (2023) 46 (e381-e383). Date of Publication: 2023	2023	10.3928/01477447-20230426-02
x	Arthroscopic iliopsoas tenotomies: a systematic review of surgical technique and outcomes	Coulomb R., Nougarede B., Maury E., Marchand P., Mares O., Kouyoumdjian P.	HIP International (2022) 32:1 (4-11). Date of Publication: 1 Jan 2022	2022	10.1177/1120700020970519
x	Arthroscopic management of greater trochanter pain syndrome and abductor tears has demonstrated promising results in terms of improvement in pain scores and functional outcomes: a scoping review	Kay J.; Memon M.; Lindner D.; Randelli F.; Ayeni O.R.	2021	Knee Surgery, Sports Traumatology, Arthroscopy	10.1007/s00167-020-06322-9
x	Arthroscopic Treatment for Femoroacetabular Impingement Syndrome with External Snapping Hip: A Comparison Study of Matched Case Series	Zhang S.-X.; An M.-Y.; Li Z.-L.; Wang Z.-G.; Liu Y.-J.; Qi W.; Li C.-B.	2021	Orthopaedic Surgery	10.1111/os.13109
x	Atypical Hip Pain in Femoroacetabular Impingement: A Comparison of Outcomes Based on Primary Hip Pain Location	Hamula M.J., Ryan M.K., Baron S.L., Bloom D.A., Youm T.	The American journal of sports medicine (2020) 48:1 (167-172). Date of Publication: 1 Jan 2020	2020	10.1177/0363546519887733
x	Atypical hip pain: Is it ischiofemoral impingement?	Mittal G., Parry J., Saifuddin A.	Rheumatology (United Kingdom) (2015) 54 Supplement 1 (i182). Date of Publication: 1 Apr 2015	2015	10.1093/rheumatology/kev091.026
x	Balloon Dissection for Improved Access to the Peritrochanteric Compartment	Audenaert E., Pattyn C.	Arthroscopy - Journal of Arthroscopic and Related Surgery (2009) 25:11 (1349-1353). Date of Publication: November 2009	2009	10.1016/j.arthro.2009.06.020
x	Case report of severe hypoglycemia 5 years post sleeve gastrectomy	Kellett S., Tsoukas G.O.	Endocrine Reviews (2016) 37:2 Supplement 1. Date of Publication: 2016	2016	10.1210/endo-meetings.2016.OABA.7.FRI-603
x	Clinical outcomes after concomitant hip arthroscopy and iliotibial band lengthening with trochanteric bursectomy compared to a matched cohort	Kirby D.J., Fried J.W., Mojica E., Bloom D.A., Essilfie A.A., Youm T.	Bulletin of the Hospital for Joint Diseases (2023) 81:2 (103-108). Date of Publication: 1 Jun 2023	2023
x	Comments on Pretell et al: Distal fascia lata lengthening: an alternative surgical technique for recalcitrant trochanteric bursitis	Sayed-Noor AS, Pedersen E, Wretenberg P, Sjödén GO.	Int Orthop	2009	10.1007/s00264-009-0786-1	19412617
x	Complications of arthroscopy of the hip	Griffin D.R., Villar R.N.	Journal of Bone and Joint Surgery - Series B (1999) 81:4 (604-606). Date of Publication: July 1999	1999	10.1302/0301-620X.81B4.9102
x	Conventional and Arthrographic Magnetic Resonance Techniques for Hip Evaluation: What the Radiologist Should Know	Schmaranzer F.; Cerezal L.; Llopis E.	2019	Seminars in Musculoskeletal Radiology	10.1055/s-0039-1678729
x	Current imaging of the rotator cuff	Gazzola S., Bleakney R.R.	Sports Medicine and Arthroscopy Review (2011) 19:3 (300-309). Date of Publication: September 2011	2011	10.1097/JSA.0b013e3182189468
x	Deep Gluteal Pain in Orthopaedics: A Challenging Diagnosis	Gonzalez-Lomas G.	The Journal of the American Academy of Orthopaedic Surgeons (2021) 29:24 (e1282-e1290). Date of Publication: 15 Dec 2021	2021	10.5435/JAAOS-D-21-00707
x	Detection of serum level changes of matrix metalloprotienase-13 and inter leukin-1 beta during remission and flare-ups of primary osteoarthritis of the knees	Abd Elmotaleb Y., Bassiouni H.	Osteoporosis International (2017) 28 Supplement 1 (S150). Date of Publication: 2017	2017	10.1007/s00198-017-3950-2
x	Diagnosis and Treatment of Hip Girdle Pain in the Athlete	Prather H.; Cheng A.	2016	PM and R	10.1016/j.pmrj.2015.12.009
x	Diagnosis: Alkaptonuria	Bassily E., O'Dell M.C., Homan B., Wasyliw C.	Orthopedics (2016) 39:4 (e810-e813). Date of Publication: 1 Jul 2016	2016	10.3928/01477447-20160503-03
x	Distal fascia lata lengthening: an alternative surgical technique for recalcitrant trochanteric bursitis	Pretell J, Ortega J, García-Rayo R, Resines C.	Int Orthop	2009	10.1007/s00264-009-0727-z	19214507
x	Editorial Commentary: An Optimal Classification System to Guide Prognosis and Treatment in Greater Trochanteric Pain Syndrome: Now We're Speaking the Same Language	Harris J.D.	2021	Arthroscopy - Journal of Arthroscopic and Related Surgery	10.1016/j.arthro.2021.03.083
x	Editorial Commentary: Femoral Version and Capsular Thickness Analysis in Hip Preservation Surgery—Surgical Indications Are as Important as Surgical Technique	Harris J.D.	2024	Arthroscopy - Journal of Arthroscopic and Related Surgery	10.1016/j.arthro.2023.07.001
x	Editorial Commentary: Hip Trochanteric Bursitis and Femoroacetabular Impingement: The Arthroscope Is Only the Tool	Maffulli N.	2018	Arthroscopy - Journal of Arthroscopic and Related Surgery	10.1016/j.arthro.2018.01.004
x	Editorial Commentary: Iliotibial Band Autograft Is a Safe and Effective Technique for Hip Labral Reconstruction	Kruckeberg B.M., Philippon M.J.	Arthroscopy : the journal of arthroscopic & related surgery : official publication of the Arthroscopy Association of North America and the International Arthroscopy Association (2023). Date of Publication: 29 Dec 2023	2023	10.1016/j.arthro.2023.12.002
x	Editorial Commentary: Indications for Concurrent Procedures During Hip Femoroacetabular Impingement Arthroscopic Treatment	Gruskay J.A., Philippon M.J.	Arthroscopy - Journal of Arthroscopic and Related Surgery (2021) 37:6 (1853-1855). Date of Publication: 1 Jun 2021	2021	10.1016/j.arthro.2021.03.004
x	Editorial Commentary: It Is Imperative to Fix Symptomatic Hip Gluteus Medius Tears at Time of Femoroacetabular Impingement: Why Ignore This Pain in the Butt?	Noble M.B.; Laskovski J.R.	2022	Arthroscopy - Journal of Arthroscopic and Related Surgery	10.1016/j.arthro.2021.11.037
x	Editorial Commentary: Platelet-Rich Plasma Versus Surgery for Hip Greater Trochanteric Pain Syndrome—Systematic Reviews Made Difficult by the Use of Vague Terms	Konyves A.	2020	Arthroscopy - Journal of Arthroscopic and Related Surgery	10.1016/j.arthro.2019.12.019
x	Editorial Commentary: The Indication and Technique of Iliotibial Band Release for External Snapping Hip During Hip Arthroscopy in Patients With Femoroacetabular Impingement Syndrome	Zhang S.; Li C.	2022	Arthroscopy - Journal of Arthroscopic and Related Surgery	10.1016/j.arthro.2022.02.014
x	Editorial Commentary: The Pelvis is the Lowest Vertebral Level: Diagnostic Approach to Hip-Spine Syndrome	Harris J.D.	Arthroscopy - Journal of Arthroscopic and Related Surgery (2022) 38:10 (2939-2941). Date of Publication: 1 Oct 2022	2022	10.1016/j.arthro.2022.08.009
x	Editorial Commentary: Treatment of Concomitant Intra-Articular Pathology in Patients With Greater Trochanteric Pain Syndrome Is Indicated by Provocative Impingement or Instability Physical Examination and Ultrasound-Guided Analgesic Injection Testing	Domb B.G.; Curley A.J.	2023	Arthroscopy - Journal of Arthroscopic and Related Surgery	10.1016/j.arthro.2022.08.014
x	Editorial Commentary: Treatment of Partial Thickness Undersurface Abductor Tears of the Hip: Like Backwards a Bike Riding	Ochiai D.	Arthroscopy - Journal of Arthroscopic and Related Surgery (2018) 34:4 (1200-1201). Date of Publication: 1 Apr 2018	2018	10.1016/j.arthro.2017.11.024
x	Effectiveness of arthroscopic 360° capsular release for frozen shoulder	Huang J.; Zhu S.; Zhao C.; Huang W.; Shui W.; Hu N.; Chen H.	2021	Zhongguo xiu fu chong jian wai ke za zhi = Zhongguo xiufu chongjian waike zazhi = Chinese journal of reparative and reconstructive surgery	10.7507/1002-1892.202103080
x	Effectiveness of arthroscopic capsular release to treat primary severe frozen shoulder through trans cuff portal	Lu Z., Wang J., Xu B., You W., Wang J.	Zhongguo xiu fu chong jian wai ke za zhi = Zhongguo xiufu chongjian waike zazhi = Chinese journal of reparative and reconstructive surgery (2017) 31:7 (773-777). Date of Publication: 1 Jul 2017	2017	10.7507/1002-1892.201702012
x	Endoscopic fascia lata release for treatment of gluteal tendinopathy: a prospective study with a follow-up of 6 months to 1 year	Maes R.; Safar A.; Ferchichi A.; Callewier A.; Hernigou J.	2022	Acta Orthopaedica Belgica	10.52628/88.1.03
x	Endoscopic Gluteus Medius and Minimus Repair With Allograft Augmentation Using Acellular Human Dermis	Laskovski J.; Urchek R.	2018	Arthroscopy Techniques	10.1016/j.eats.2017.08.073
x	Endoscopic Gluteus Medius Repair With an ITB-Sparing Versus ITB-Splitting Approach: A Systematic Review and Meta-analysis	Parker E.A.; Meyer A.M.; Laskovski J.R.; Westermann R.W.	2020	Orthopaedic Journal of Sports Medicine	10.1177/2325967120922196
x	Endoscopic Treatment of Gluteus Medius Tears: A Review	Lerebours FR, Cohn R, Youm T.	Bull Hosp Jt Dis (2013)	2016		26977550
x	Endoscopic treatment of the external snapping hip syndrome: Surgical technique and report of two cases	Kunac N.; Tršek D.; Medančić N.; Starčević D.; Hašpl M.	2012	Acta Clinica Croatica
x	Evaluating lower limb tendinopathy with Victorian Institute of Sport Assessment (VISA) questionnaires: a systematic review shows very-low-quality evidence for their content and structural validity-part I	Korakakis V., Kotsifaki A., Stefanakis M., Sotiralis Y., Whiteley R., Thorborg K.	Knee surgery, sports traumatology, arthroscopy : official journal of the ESSKA (2021) 29:9 (2749-2764). Date of Publication: 1 Sep 2021	2021	10.1007/s00167-021-06598-5
x	Gluteal insufficiency: Pathogenesis, Diagnosis and Therapy; [Gluteale Insuffizienz: Pathogenese, Diagnostik und Therapie]	Harrasser N.; Banke I.; Gollwitzer H.; Wilken F.; Toepfer A.; Von Eisenhart-Rothe R.; Hauschild M.	2016	Zeitschrift fur Orthopadie und Unfallchirurgie	10.1055/s-0041-110812
x	Gluteus medius tear mimicking greater trochanteric bursitis: A case report	Vongvorachoti J., Sheth P.	PM and R (2010) 2:9 SUPPL. 1 (S76-S77). Date of Publication: September 2010	2010
x	Gluteus medius tendon tear-An underdiagnosed entity: A case report	Nagarajan R., DeSantis N.M.	PM and R (2010) 2:9 SUPPL. 1 (S77). Date of Publication: September 2010	2010
x	High Prevalence of Lumbosacral Pathology in Patients with Greater Trochanteric Pain Syndrome	Maldonado D.R., Youssefzadeh K.A., Wydra F., Sherman B., Gerhardt M.B.	Arthroscopy - Journal of Arthroscopic and Related Surgery (2022) 38:4 (1189-1192). Date of Publication: 1 Apr 2022	2022	10.1016/j.arthro.2021.09.026
x	Hip and Pelvic Injections	Van Thiel G.S., Chahal J., Mall N., Heard W., Jordan M.A., Nho S.J.	Operative Techniques in Sports Medicine (2012) 20:2 (142-153). Date of Publication: June 2012	2012	10.1053/j.otsm.2012.04.001
x	Hip and Pelvic Injuries in the Young Athlete	Weiss J.M.; Ramachandran M.	2006	Operative Techniques in Sports Medicine	10.1053/j.otsm.2006.04.002
x	Hip arthroscopy - an emerging technique and indications	Rath E.	Journal of Biomechanics (2010) 43 SUPPL. 1 (S11). Date of Publication: June 2010	2010
x	Hip arthroscopy for extra-articular hip disease	Reich M.S.; Shannon C.; Tsai E.; Salata M.J.	2013	Current Reviews in Musculoskeletal Medicine	10.1007/s12178-013-9177-8
x	Hip arthroscopy for femoroacetabular impingement syndrome performed with modern surgical techniques provides high survivorship and durable outcome	Nho S.J., Cvetanovich G.L., Beck E.C., Neal W.H., Harris J.D., Weber A.E., Mather R.C.	Orthopaedic Journal of Sports Medicine (2019) 7:7 Supplement 5. Date of Publication: 1 Jul 2019	2019	10.1177/2325967119S00319
x	Hip arthroscopy in athletes (intra and extra-articular pathologies)	Thaunat M., de Saint Vincent B.	Revue du Rhumatisme Monographies (2019) 86:4 (287-293). Date of Publication: 1 Sep 2019	2019	10.1016/j.monrhu.2019.06.004
x	Hip arthroscopy: Complications in 1054 cases	Clarke M.T., Arora A., Villar R.N.	Clinical Orthopaedics and Related Research (2003) 406 (84-88). Date of Publication: 1 Jan 2003	2003	10.1097/00003086-200301000-00014
x	Hip Gluteus Medius Tears Are Associated With Lower Femoral Neck-Shaft Angles and Higher Acetabular Center-Edge Angles	Sun H.; Huang H.-J.; Mamtimin M.; Yang F.; Duan Y.-P.; Zhang X.; Wang J.-Q.	2022	Arthroscopy - Journal of Arthroscopic and Related Surgery	10.1016/j.arthro.2021.10.006
x	Hip Injuries in Athletes	Blankenbaker D.G., De Smet A.A.	Radiologic Clinics of North America (2010) 48:6 (1155-1178). Date of Publication: November 2010	2010	10.1016/j.rcl.2010.07.003
x	Hot topics in musculoskeletal ultrasound	Lisle D.	Ultrasound in Medicine and Biology (2019) 45 Supplement 1 (S1-S2). Date of Publication: 1 Jan 2019	2019	10.1016/j.ultrasmedbio.2019.07.418
x	Iliopsoas Bursitis Managed with Endoscopic Bursectomy and Lesser Trochanter Decompression: A Case Report	Alter T.D., Wichman D.M., Knapik D.M., Bessa F.S., Nho S.J.	JBJS Case Connector (2021) 11:4 Article Number: e21.00285. Date of Publication: 11 Nov 2021	2021	10.2106/JBJS.CC.21.00285
x	Iliopsoas: Pathology, Diagnosis, and Treatment	Anderson C.N.	Clinics in Sports Medicine (2016) 35:3 (419-433). Date of Publication: 1 Jul 2016	2016	10.1016/j.csm.2016.02.009
x	Iliotibial band release	Stubbs A.J.; Mason P.	2013	Operative Hip Arthroscopy	10.1007/978-1-4419-7925-4_22
x	Imaging and management of greater trochanteric pain syndrome	Chowdhury R.; Naaseri S.; Lee J.; Rajeswaran G.	2014	Postgraduate Medical Journal	10.1136/postgradmedj-2013-131828
x	Incorporating Hip Arthroscopy Into A Practice	Safran M.R., Bedi A., Byrd J.W.T., Guanche C.A., Ilizaliturri V., Lynch T.S., Martin H.D., Matsuda D.K., McCarthy J.C., Philippon M.J., Sampson T.G., Suarez-Ahedo C.	Instructional course lectures (2018) 67 (453-472). Date of Publication: 15 Feb 2018	2018
x	Influence of Fatty Infiltration on Hip Abductor Repair Outcomes: A Systematic Review and Meta-analysis	Looney A.M.; Bodendorfer B.M.; Donaldson S.T.; Browning R.B.; Chahla J.A.; Nho S.J.	2022	American Journal of Sports Medicine	10.1177/03635465211027911
x	Is there a role of iliopsoas tendon anatomy in determining efficacy of surgical release for central iliopsoas impingement?	Sheehan S., Blankenbaker D., Yu T.	Skeletal Radiology (2016) 45:8 (1153-1154). Date of Publication: August 2016	2016	10.1007/s00256-016-2415-6
x	Labral Tears and Chondral Lesions Are Common Comorbidities Identified During Endoscopic Repair of Gluteal Tendon Tears for Greater Trochanteric Pain Syndrome: A Systematic Review	Yee C.; Wong M.; Cohen D.; Kay J.; Simunovic N.; Duong A.; Marín-Pena O.; Laskovski J.R.; Ayeni O.R.	2023	Arthroscopy - Journal of Arthroscopic and Related Surgery	10.1016/j.arthro.2022.06.031
x	Labral tears: Understanding the significance of acetabular rim lesions	Wood T., Young D.	Medicine Today (2008) 9:2 (71-75). Date of Publication: February 2008	2008
x	Lateral gluteal tendons	Malanga G.A.; Naqvi U.	2021	Tendinopathy: From Basic Science to Clinical Management	10.1007/978-3-030-65335-4_9
x	Lesions of the abductors in the hip	Kenanidis E.; Kyriakopoulos G.; Kaila R.; Christofilopoulos P.	2020	EFORT Open Reviews	10.1302/2058-5241.5.190094
x	Leucocyte-Rich Platelet-Rich Plasma Treatment of Gluteus Medius and Minimus Tendinopathy: A Double-Blind Randomized Controlled Trial With 2-Year Follow-up	Fitzpatrick J., Bulsara M.K., O'Donnell J., Zheng M.H.	The American journal of sports medicine (2019) 47:5 (1130-1137). Date of Publication: 1 Apr 2019	2019	10.1177/0363546519826969
x	Making Sense of Hip Preservation Procedural Coding—Getting Paid for Your Work!	Duncan S.T.; Muffly B.T.; Zacharias A.J.; Jacobs C.A.; Stone A.V.	2021	Arthroplasty Today	10.1016/j.artd.2021.01.015
x	Management of the greater trochanteric pain syndrome: A systematic review	Del Buono A.; Papalia R.; Khanduja V.; Denaro V.; Maffulli N.	2012	British Medical Bulletin	10.1093/bmb/ldr038
x	Management of unintentional neuroaxial block from lumbar paravertebral block	Manvar A., Waldinger R., Chiang C.	Regional Anesthesia and Pain Medicine (2016) 41:5. Date of Publication: 1 Sep 2016	2016
x	Non-surgical treatment as the first step to manage peritrochanteric space disorders	Marín-Pena O., Papavasiliou A.V., Olivero M., Galanis N., Tey-Pons M., Khanduja V.	Knee surgery, sports traumatology, arthroscopy : official journal of the ESSKA (2021) 29:8 (2417-2423). Date of Publication: 1 Aug 2021	2021	10.1007/s00167-020-06366-x
x	Open Versus Arthroscopic Surgical Management for Recalcitrant Trochanteric Bursitis: A Systematic Review	Crutchfield C.R., Padaki A.S., Holuba K.S., Arney M.M., O'Connor M.J., Menge T.J., Lynch T.S.	The Iowa orthopaedic journal (2021) 41:2 (45-57). Date of Publication: 1 Dec 2021	2021
x	Operative indications for hip arthroscopy and open hip preservation surgery	Bedi A.; Acker W.B., II; Ross J.R.; Larson C.M.	2015	Hip Arthroscopy and Hip Joint Preservation Surgery	10.1007/978-1-4614-6965-0_15
x	Outcomes of Open Versus Endoscopic Repair of Abductor Muscle Tears of the Hip: A Systematic Review	Chandrasekaran S., Lodhia P., Gui C., Vemula S.P., Martin T.J., Domb B.G.	Arthroscopy - Journal of Arthroscopic and Related Surgery (2015) 31:10 (2057-2067). Date of Publication: 1 Oct 2015	2015	10.1016/j.arthro.2015.03.042
x	Paraneoplastic syndrome presenting with polymyalgia rheumatica-like accumulations on(18)f-fluorodeoxyglucose-positron emission tomography/computed tomography	Umetsu A., Shimizu T., Iwamoto N., Hashiguchi K., Eguchi M., Okamoto M., Endo Y., Tsuji S., Takatani A., Igawa T., Sumiyoshi R., Koga T., Kawashiri S.-Y., Ichinose K., Tamai M., Nakamura H., Origuchi T., Kawakami A.	Internal Medicine (2019) 58:6 (861-864). Date of Publication: 2019	2019	10.2169/internalmedicine.1847-18
x	Pathogenesis and contemporary diagnoses for lateral hip pain: a scoping review	Sunil Kumar K.H.; Rawal J.; Nakano N.; Sarmento A.; Khanduja V.	2021	Knee Surgery, Sports Traumatology, Arthroscopy	10.1007/s00167-020-06354-1
x	Platelet-Rich Plasma Versus Surgery for the Management of Recalcitrant Greater Trochanteric Pain Syndrome: A Systematic Review	Walker-Santiago R.; Wojnowski N.M.; Lall A.C.; Maldonado D.R.; Rabe S.M.; Domb B.G.	2020	Arthroscopy - Journal of Arthroscopic and Related Surgery	10.1016/j.arthro.2019.09.044
x	Recommendations in the rehabilitation of patients undergoing hip abductor tendon repair: a systematic literature search and evidence based rehabilitation protocol	Ebert J.R.; Fearon A.M.; Smith P.N.; Janes G.C.	2022	Archives of Orthopaedic and Trauma Surgery	10.1007/s00402-021-03952-7
x	Rehabilitation After Gluteus Medius and Minimus Treatment	Ilizaliturri V.M., Jr.; Zepeda Mora R.; Rodríguez Vega L.P.	2022	Arthroscopy, Sports Medicine, and Rehabilitation	10.1016/j.asmr.2021.10.024
x	Results of labral-level arthroscopic iliopsoas tenotomies for the treatment of labral impingement	Nelson I.R., Keene J.S.	Arthroscopy - Journal of Arthroscopic and Related Surgery (2014) 30:6 (688-694). Date of Publication: 2014	2014	10.1016/j.arthro.2014.02.027
x	Retro-trochanteric sciatica-like pain: Current concept	Meknas K., Johansen O., Kartus J.	Knee Surgery, Sports Traumatology, Arthroscopy (2011) 19:11 (1971-1985). Date of Publication: November 2011	2011	10.1007/s00167-011-1573-2
x	Surgical management of internal snapping hip syndrome: A systematic review evaluating open and arthroscopic approaches	Khan M.; Adamich J.; Simunovic N.; Philippon M.J.; Bhandari M.; Ayeni O.R.	2013	Arthroscopy - Journal of Arthroscopic and Related Surgery	10.1016/j.arthro.2013.01.016
x	Surgical technique: Endoscopic iliotibial band lengthening	Arnold J.M.; Baker C.L., III; Baker C.L., Jr.	2015	Hip Arthroscopy and Hip Joint Preservation Surgery	10.1007/978-1-4614-6965-0_72
x	Surgical Technique: Endoscopic Iliotibial Band Lengthening	Fink J.V.; Baker C.L., Jr.; Arnold J.M.; Baker C.L., III	2022	Hip Arthroscopy and Hip Joint Preservation Surgery: Second Edition	10.1007/978-3-030-43240-9_72
x	Surgical Technique: Endoscopic Repair of Full-Thickness Gluteus Tears	Voos J.E.; Shaw C.M.; Chernoff D.J.	2022	Hip Arthroscopy and Hip Joint Preservation Surgery: Second Edition	10.1007/978-3-030-43240-9_71
x	Surgical Treatment of Gluteus Medius Tears Augmented With Allograft Human Dermis	Pascual-Garrido C.; Schwabe M.T.; Chahla J.; Haneda M.	2019	Arthroscopy Techniques	10.1016/j.eats.2019.07.014
x	Surgical treatment of Synovial osteochondromatosis of the hip using a modified-hardinge approach with a Z-shaped capsular incision	Takeda Y., Fukunishi S., Nishio S., Fujihara Y., Fukui T., Okahisa S., Yoshiya S.	Orthopedic Reviews (2015) 7:4 (90-92) Article Number: 5705. Date of Publication: 28 Dec 2015	2015	10.4081/or.2015.5705
x	The Modified Resisted Internal Rotation Test for Detection of Gluteal Tendon Tears	Walker-Santiago R., Ortiz-Declet V., Maldonado D.R., Wojnowski N.M., Domb B.G.	Arthroscopy Techniques (2019) 8:3 (e331-e334). Date of Publication: 1 Mar 2019	2019	10.1016/j.eats.2018.11.006
x	The outcome of arthroscopic ilio-tibial band release in the treatment of lateral hip pain after total hip replacement	O'Donnell J.M., Chia A., Singh P.J.	Arthroscopy - Journal of Arthroscopic and Related Surgery (2012) 28:6 SUPPL. 2 (e60). Date of Publication: June 2012	2012	10.1016/j.arthro.2012.04.035
x	The role of surgical intervention in chronic hip abductor deficiency	Jain R., Chan G.	British Journal of Surgery (2019) 106:SUPPL, 6 (108). Date of Publication: 1 Sep 2019	2019
x	Trochanteric micropuncture: Treatment for gluteus medius tendinopathy	Redmond J.M.; Cregar W.M.; Gupta A.; Hammarstedt J.E.; Martin T.J.; Domb B.G.	2015	Arthroscopy Techniques	10.1016/j.eats.2014.11.009
x	Tuberculosis of the trochanteric bursa: a case report	Kim S.-T., Moon M.-S., Yoon M.-G., Park W.-S., Heo J.-H.	Journal of orthopaedic surgery (Hong Kong) (2014) 22:1 (126-129). Date of Publication: 1 Apr 2014	2014
x	Ultrasound-guided surgery for lateral snapping hip: a novel ultraminimally invasive surgical technique	Villanueva M.; Iborra Á.; Sanz-Ruiz P.; Noriega C.	2021	Journal of Orthopaedic Surgery and Research	10.1186/s13018-021-02461-y
x	What the papers say	Bajwa A.	Journal of Hip Preservation Surgery (2023) 10:1 (58-60). Date of Publication: 1 Jan 2023	2023	10.1093/jhps/hnad012
x	When it's not a hamstring strain	Hirschi D.M., Rich B.S.E.	Clinical Journal of Sport Medicine (2018) 28:2 (e29-e30). Date of Publication: 1 Mar 2018	2018	10.1097/JSM.0000000000000592
	Arthroscopic release of external snapping hip syndrome	Somers J.F.A.	Arthroscopy - Journal of Arthroscopic and Related Surgery (2011) 27:10 SUPPL. 1 (e151). Date of Publication: October 2011	2011	10.1016/j.arthro.2011.08.126
	Arthroscopy of the hip, the snapping hip: Surgical management pearls	Shu B., Safran M.R.	Techniques in Orthopaedics (2012) 27:3 (193-204). Date of Publication: September 2012	2012	10.1097/BTO.0b013e3182697f13
	Endoscopic treatment of snapping hips, iliotibial band, and iliopsoas tendon	Ilizaliturri Jr. V.M.; Camacho-Galindo J.	2010	Sports Medicine and Arthroscopy Review	10.1097/JSA.0b013e3181dc57a5
	External Snapping Hip Syndrome Endoscopic Treatment: “Fan-like” Technique as a Stepwise, Tailor-made Solution	Malinowski K.; Kalinowski; Góralczyk A.; Ribas M.; Lund B.; Hermanowicz K.	2020	Arthroscopy Techniques	10.1016/j.eats.2020.06.017
	Mid- to long-term clinical outcomes of arthroscopic surgery for external snapping hip syndrome	Chu C.-T., Hsu H., Tang H.-C., Chen A.C.-Y., Chan Y.-S.	Journal of Hip Preservation Surgery (2021) 8:2 (172-176). Date of Publication: 1 Jul 2021	2021	10.1093/jhps/hnab062
	Snapping hip syndrome: A comprehensive update	Walker P.; Ellis E.; Scofield J.; Kongchum T.; Sherman W.F.; Kaye A.D.	2021	Orthopedic Reviews	10.52965/001c.25088
	Snapping Hip Syndrome: Pathoanatomy, Diagnosis, Nonoperative Therapy, and Current Concepts in Operative Management	Sugrañes J.; Jackson G.R.; Warrier A.A.; Allahabadi S.; Chahla J.	2023	JBJS Reviews	10.2106/JBJS.RVW.23.00005
	Surgical interventions for external snapping hip syndrome	Randelli F.; Mazzoleni M.G.; Fioruzzi A.; Giai Via A.; Calvisi V.; Ayeni O.R.	2021	Knee Surgery, Sports Traumatology, Arthroscopy	10.1007/s00167-020-06305-w
	The outcome of endoscopy for recalcitrant greater trochanteric pain syndrome	Drummond J, Fary C, Tran P.	Arch Orthop Trauma Surg	2016	10.1007/s00402-016-2511-z	27405492
	[Greater trochanteric pain syndrome of the hip].	Haviv B.; Bronak S.; Thein R.	2014	Harefuah
	A new mini-open anterior-oblique approach for femoroacetabular impingement	Narayanasetty K., Massraf A.	HIP International (2015) 25 SUPPL. 1 (S4). Date of Publication: November 2015	2015	10.5301/hipint.5000333
	Abductor tendinopathies and repair	Jost P.; Walsh C.; Bedi A.; Kelly B.T.	2013	Operative Hip Arthroscopy	10.1007/978-1-4419-7925-4_23
	Abductor tendon tears of the hip	Pierce T.P.; Issa K.; Kurowicki J.; Festa A.; McInerney V.K.; Scillia A.J.	2018	JBJS Reviews	10.2106/JBJS.RVW.17.00076
	Abstracts Presented at the Annual Scientific Meeting of the International Society for Hip Arthroscopy 2011		Arthroscopy - Journal of Arthroscopic and Related Surgery (2012) 28:6 SUPPL. 2. Date of Publication: June 2012	2012
	Advanced techniques in hip arthroscopy.	Larson C.M.; Guanche C.A.; Kelly B.T.; Clohisy J.C.; Ranawat A.S.	2009	Instructional course lectures
	An introduction to hip arthroscopy. Part two: Indications, outcomes and complications	Wall P.D.H., Brown J.S., Karthikeyan S., Griffin D.	Orthopaedics and Trauma (2012) 26:1 (38-43). Date of Publication: February 2012	2012	10.1016/j.mporth.2011.10.004
	Arthroscopic Anatomy and Surgical Techniques for Peritrochanteric Space Disorders in the Hip	Voos J.E.; Rudzki J.R.; Shindle M.K.; Martin H.; Kelly B.T.	2007	Arthroscopy - Journal of Arthroscopic and Related Surgery	10.1016/j.arthro.2006.12.014
	Arthroscopic Bursectomy for Recalcitrant Trochanteric Bursitis	Baker Jr. C.L., Massie R.V., Hurt W.G., Savory C.G.	Arthroscopy - Journal of Arthroscopic and Related Surgery (2007) 23:8 (827-832). Date of Publication: August 2007	2007	10.1016/j.arthro.2007.02.015
	Arthroscopic bursectomy for recalcitrant trochanteric bursitis after hip arthroplasty.	Van Hofwegen C., Baker 3rd. C.L., Savory C.G., Baker Jr. C.L.	Journal of surgical orthopaedic advances (2013) 22:2 (143-147). Date of Publication: 2013 Summer	2013	10.3113/JSOA.2013.0143
	Arthroscopic treatment of greater trochanteric pain syndrome	Alpoim F., Pires F., Oliveira F., Leal F., Monteiro E., Miranda A.	HIP International (2018) 28 Supplement 1 (74). Date of Publication: 1 Sep 2018	2018	10.1177/1120700018801118
	Arthroscopic treatment of recalcitrant greater trochanteric bursitis with minimum two-year followup	Larose C., Guanche C.A.	Arthroscopy - Journal of Arthroscopic and Related Surgery (2012) 28:6 SUPPL. 2 (e59-e60). Date of Publication: June 2012	2012	10.1016/j.arthro.2012.04.034
	Arthroscopic treatment of trochanteric bursitis	Magi G.J., Carucci J.P., Bergués S.	Orthopaedic Journal of Sports Medicine (2018) 6:12 Supplement 5. Date of Publication: 1 Dec 2018	2018	10.1177/2325967118S00177
	Arthroscopic treatment of type I and II greater trochanteric pain syndrome; [Traitement arthroscopique des bursites trochantériennes type I et II]	Abid H.; Foissey C.; Haidar I.; de Saint Vincent B.; Thaunat M.	2022	Revue de Chirurgie Orthopedique et Traumatologique	10.1016/j.rcot.2022.04.025
	Bursoscopy of the trochanteric bursa	Bradley D.M., Dillingham M.F.	Arthroscopy (1998) 14:8 (884-887). Date of Publication: 1998	1998	10.1016/S0749-8063(98)70027-1
	Calcium pyrophosphate dihydrate deposition in the trochanteric hip bursa presenting as acute hip pain	Salar O.; Mushtaq F.; Ahmed M.	2012	BMJ Case Reports	10.1136/bcr.12.2011.5426
	Clinical features that predict the need for operative intervention in gluteus medius tears	Chandrasekaran S.; Pavan Vemula S.; Gui C.; Suarez-Ahedo C.; Lodhia P.; Domb B.G.	2015	Orthopaedic Journal of Sports Medicine	10.1177/2325967115571079
	Clinical outcomes of trochanteric syndrome endoscopically treated	Domínguez A.; Seijas R.; Ares O.; Sallent A.; Cuscó X.; Cugat R.	2015	Archives of Orthopaedic and Trauma Surgery	10.1007/s00402-014-2106-5
	Clinical results of endoscopic treatment of greater trochanteric pain syndrome; [Výsledky endoskopické terapie bolestivého syndromu velkého trochanteru]	Zeman P.; Rafi M.; Skala P.; Zeman J.; Matějka J.; Pavelka T.	2017	Acta Chirurgiae Orthopaedicae et Traumatologiae Cechoslovaca
	Clinical results of endoscopic treatment without repair for partial thickness gluteal tears	Coulomb R.; Essig J.; Mares O.; Asencio G.; Kouyoumdjian P.; May O.	2016	Orthopaedics and Traumatology: Surgery and Research	10.1016/j.otsr.2016.01.007
	Deep Gluteal Space, Peripheral Compartment, and Peritrochanteric Disorders	Perez Carro L.; Gómez-Hoyos J.; Fernandez Escajadillo N.; Miguel Santos H.; Saenz Navarro I.; Sabetian Layazali P.; Alfonso Fernandez A.	2021	Techniques in Orthopaedics	10.1097/BTO.0000000000000485
	Diagnosis, Evaluation, and Endoscopic Repair of Partial Articular Gluteus Tendon Avulsion	Nho S.J., Grzybowski J.S., Bogunovic L., Kuhns B.D., Mather R.C., Salata M.J., Bush-Joseph C.A.	Arthroscopy Techniques (2016) 5:3 (e425-e431). Date of Publication: 1 Jun 2016	2016	10.1016/j.eats.2016.01.023
	Differential Diagnosis of Pain Around the Hip Joint	Tibor L.M.; Sekiya J.K.	2008	Arthroscopy - Journal of Arthroscopic and Related Surgery	10.1016/j.arthro.2008.06.019
	Disorders of the peritrochanteric and deep gluteal space: New frontiers for arthroscopy	Thomas Byrd J.W.	2015	Sports Medicine and Arthroscopy Review	10.1097/jsa.0000000000000085
	Early results of endoscopic trochanter bursectomy	Wiese M., Rubenthaler F., Willburger R.E., Fennes S., Haaker R.	International Orthopaedics (2004) 28:4 (218-221). Date of Publication: August 2004	2004	10.1007/s00264-004-0569-7
	Endoscopic Bursectomy and Iliotibial Tract Release as a Treatment for Refractory Greater Trochanteric Pain Syndrome: A New Endoscopic Approach With Early Results	Govaert L.H.M.; van Dijk C.N.; Zeegers A.V.C.M.; Albers G.H.R.	2012	Arthroscopy Techniques	10.1016/j.eats.2012.06.001
	Endoscopic management of gluteus medius tendon tears	Thaunat M.; Noël E.; Nové-Josserand L.; Murphy C.G.; Sbiyaa M.; Sonnery-Cottet B.	2016	Sports Medicine and Arthroscopy Review	10.1097/JSA.0000000000000082
	Endoscopic Repair of Full-Thickness Gluteus Medius Tears	Domb B.G.; Carreira D.S.	2013	Arthroscopy Techniques	10.1016/j.eats.2012.11.005
	Endoscopic treatment of calcific tendinitis of gluteus medius and minimus.	Kandemir U., Bharam S., Philippon M.J., Fu F.H.	Arthroscopy : the journal of arthroscopic & related surgery : official publication of the Arthroscopy Association of North America and the International Arthroscopy Association (2003) 19:1 (E4). Date of Publication: Jan 2003	2003
	Endoscopic treatment of gluteus medius tendon tear; [Traitement endoscopique des lésions du tendon moyen glutéal]	Thaunat M.; Pacoret V.; Saad M.; Saint Etienne A.; Morvan A.	2022	Revue de Chirurgie Orthopedique et Traumatologique	10.1016/j.rcot.2022.09.004
	Endoscopic Trochanteric Bursectomy and Iliotibial Band Release for Persistent Trochanteric Bursitis	Mitchell J.J., Chahla J., Vap A.R., Menge T.J., Soares E., Frank J.M., Dean C.S., Philippon M.J.	Arthroscopy Techniques (2016) 5:5 (e1185-e1189). Date of Publication: 1 Oct 2016	2016	10.1016/j.eats.2016.07.005
	Evidence-based soft tissue rheumatology. III: Trochanteric bursitis	Alvarez-Nemegyei J.; Canoso J.J.	2004	Journal of Clinical Rheumatology	10.1097/01.rhu.0000129089.57719.16
	Gluteal tendinopathy; [Gluteussehnensyndrom]	Dorn U.; Landauer F.; Hofstaedter T.	2016	Zeitschrift fur Orthopadie und Unfallchirurgie	10.1055/s-0042-105401
	Gluteus medius repair	Rocca F.D.; D’Addona A.	2021	What’s New in Hip Arthroscopy
	Gluteus medius tears of the hip: a comprehensive approach	LaPorte C.; Vasaris M.; Gossett L.; Boykin R.; Menge T.	2019	Physician and Sportsmedicine	10.1080/00913847.2018.1527172
	Good functional outcomes after endoscopic treatment for greater trochanteric pain syndrome	Karlsson L.; Quist P.; Helander K.N.; Snaebjörnsson T.; Stålman A.; Lindman I.; Öhlin A.	2023	Journal of Experimental Orthopaedics	10.1186/s40634-023-00574-3
	Greater trochanter pain syndrome: Anatomy, pathology, differential diagnosis and treatment	Chao Z.; Xin L.Ü.; Jinyuan L.; Xiaohu W.; Xiaopei X.; Zemin L.	2022	Chinese Journal of Tissue Engineering Research	10.12307/2022.048
	Greater Trochanteric Pain Syndrome	Redmond J.M., Chen A.W., Domb B.G.	The Journal of the American Academy of Orthopaedic Surgeons (2016) 24:4 (231-240). Date of Publication: 1 Apr 2016	2016	10.5435/JAAOS-D-14-00406
	Greater trochanteric pain syndrome	Strauss E.J., Nho S.J., Kelly B.T.	Sports Medicine and Arthroscopy Review (2010) 18:2 (113-119). Date of Publication: June 2010	2010	10.1097/JSA.0b013e3181e0b2ff
	Greater Trochanteric Pain Syndrome	Mascarenhas R.; Salata M.J.; Wichman D.M.; Nho S.J.	2022	Hip Arthroscopy and Hip Joint Preservation Surgery: Second Edition	10.1007/978-3-030-43240-9_69
	Greater trochanteric pain syndrome	Mascarenhas R.; Salata M.J.; Nho S.J.	2015	Hip Arthroscopy and Hip Joint Preservation Surgery	10.1007/978-1-4614-6965-0_69
	Greater trochanteric pain syndrome	Strauss E.J.; Nho S.J.; Kelly B.T.	2010	Sports Medicine and Arthroscopy Review	10.1097/JSA.0b013e3181e0b2ff
	Greater trochanteric pain syndrome diagnosis and treatment	Mallow M., Nazarian L.N.	Physical Medicine and Rehabilitation Clinics of North America (2014) 25:2 (279-289). Date of Publication: May 2014	2014	10.1016/j.pmr.2014.01.009
	Greater Trochanteric Pain Syndrome: An Intraoperative Endoscopic Classification System with Pearls to Surgical Techniques and Rehabilitation Protocols	Lall A.C.; Schwarzman G.R.; Battaglia M.R.; Chen S.L.; Maldonado D.R.; Domb B.G.	2019	Arthroscopy Techniques	10.1016/j.eats.2019.04.004
	Greater Trochanteric Pain Syndrome: Endoscopic Treatment Options	Barnthouse N.C.; Wente T.M.; Voos J.E.	2012	Operative Techniques in Sports Medicine	10.1053/j.otsm.2012.09.006
	Greater trochanteric pain syndrome: Evaluation and management of a wide spectrum of pathology	Pianka M.A.; Serino J.; DeFroda S.F.; Bodendorfer B.M.	2021	SAGE Open Medicine	10.1177/20503121211022582
	Hip Abductor and Peritrochanteric Space Conditions	Weber A.E.; Bell J.A.; Bolia I.K.	2021	Clinics in Sports Medicine	10.1016/j.csm.2021.01.001
	Hip arthroscopy: An emerging technique and indications	Rath E.; Tsvieli O.; Levy O.	2012	Israel Medical Association Journal
	Hip arthroscopy: Current indications and setup	Chen A.F., Wright V.	Operative Techniques in Orthopaedics (2010) 20:4 (212-216). Date of Publication: December 2010	2010	10.1053/j.oto.2010.09.016
	Hip Arthroscopy: extra-articular Procedures	Perets I.; Rybalko D.; Mu B.H.; Friedman A.; Morgenstern D.R.; Domb B.G.	2019	HIP International	10.1177/1120700019840729
	Hip arthroscopy: Indications, outcomes and complications	Jamil M., Dandachli W., Noordin S., Witt J.	International Journal of Surgery (2018) 54 (341-344). Date of Publication: 1 Jun 2018	2018	10.1016/j.ijsu.2017.08.557
	Hip Gluteus Medius and Minimus Endoscopic Treatment Results in Patient Satisfaction	Lubowitz J.H.; Brand J.C.; Rossi M.J.	2020	Arthroscopy - Journal of Arthroscopic and Related Surgery	10.1016/j.arthro.2020.09.030
	Hip pain in young adults and the role of hip arthroscopy	Schilders E., Dimitrakopoulou A., Talbot J.C., Bismil Q.	Orthopaedics and Trauma (2009) 23:2 (128-136). Date of Publication: April 2009	2009	10.1016/j.cuor.2008.08.008
	Hypermobility among patients with greater trochanteric pain syndrome	Reimer L.C.U.; Jacobsen J.S.; Mechlenburg I.	2019	Danish Medical Journal
	Intraoperative Classification System Yields Favorable Outcomes for Patients Treated Surgically for Greater Trochanteric Pain Syndrome	Annin S.; Lall A.C.; Meghpara M.B.; Maldonado D.R.; Shapira J.; Rosinsky P.J.; Ankem H.K.; Domb B.G.	2021	Arthroscopy - Journal of Arthroscopic and Related Surgery	10.1016/j.arthro.2021.01.058
	Managing hip pain in the athlete	Prather H.; Colorado B.; Hunt D.	2014	Physical Medicine and Rehabilitation Clinics of North America	10.1016/j.pmr.2014.06.012
	Operative Indications for Hip Arthroscopy and Open Hip Preservation Surgery	Bedi A.; Acker W.B., II; Ross J.R.; Larson C.M.	2022	Hip Arthroscopy and Hip Joint Preservation Surgery: Second Edition	10.1007/978-3-030-43240-9_15
	Outcomes of Arthroscopic Management of Trochanteric Bursitis in Patients With Femoroacetabular Impingement: A Comparison of Two Matched Patient Groups	Vap A.R., Mitchell J.J., Briggs K.K., McNamara S.C., Philippon M.J.	Arthroscopy - Journal of Arthroscopic and Related Surgery (2018) 34:5 (1455-1460). Date of Publication: 1 May 2018	2018	10.1016/j.arthro.2017.10.053
	Outcomes of endoscopic treatment for greater trochanteric pain syndrome: Minimum of two-year follow-up	Domb B.G., Lindner D., Schwindel L., Stake C.E., El Bitar Y.	Orthopaedic Journal of Sports Medicine (2014) 2:3 Supplement 1. Date of Publication: 2014	2014	10.1177/2325967114S00012
	Partial gluteus tendon rupture-results following endoscopic treatment	Santos-Pereira R., Aleixo C., Oliveira M., Portela R., Grazina R., Bernardes M., Sá D., Sarmento A.	Osteoporosis International (2016) 27:SUPPL 1 (S446). Date of Publication: 2016	2016	10.1007/s00198-016-3530-x
	Partial-thickness tears of the gluteus medius: Rationale and technique for trans-tendinous endoscopic repair	Domb B.G.; Nasser R.M.; Botser I.B.	2010	Arthroscopy - Journal of Arthroscopic and Related Surgery	10.1016/j.arthro.2010.06.002
	Peri-articular disease of the hip : Greater trochanteric pain syndrome; [Pathologies périarticulaires de hanche : Le syndrome douloureux du grand trochanter]	Safar A.; Maes; Charles T.; Callewier A.	2019	Revue Medicale de Bruxelles
	Peri-articular diseases of the hip: Emerging frontiers in arthroscopic and endoscopic treatments	Aprato A.; Jayasekera N.; Bajwa A.; Villar R.N.	2014	Journal of Orthopaedics and Traumatology	10.1007/s10195-013-0253-z
	Peritrochanteric Access and Gluteus Medius Repair	Byrd J.W.T.	Arthroscopy Techniques (2013) 2:3 (e243-e246). Date of Publication: August 2013	2013	10.1016/j.eats.2013.02.014
	Peritrochanteric Endoscopy	Mosier B.A., Quinlan N.J., Martin S.D.	Clinics in Sports Medicine (2016) 35:3 (449-467). Date of Publication: 1 Jul 2016	2016	10.1016/j.csm.2016.03.001
	Peritrochanteric Space Disorders: Anatomy and Management	Domb B.G.; Sabetian P.W.; Miecznikowski K.	2022	MRI-Arthroscopy Correlations: A Case-Based Atlas of the Knee, Shoulder, Elbow, Hip and Ankle, Second Edition	10.1007/978-3-030-94789-7_33
	Pertrochanteric Calcifications in Patients With Greater Trochanteric Pain Syndrome: Description, Prevalence, and Correlation With Intraoperatively Diagnosed Hip Abductor Tendon Injuries	Rosinsky P.J.; Yelton M.J.; Ankem H.K.; Meghpara M.B.; Maldonado D.R.; Shapira J.; Yelton B.R.; Lall A.C.; Domb B.G.	2021	American Journal of Sports Medicine	10.1177/03635465211008104
	Prognostic factors of trochanteric bursitis in surgical-staged patients: a prospective study	Dzidzishvili L.; Parrón Cambero R.; Mahillo Fernández I.; Llanos Jiménez L.	2022	HIP International	10.1177/1120700020986136
	Radiofrequency Microdebridement as an Adjunct to Arthroscopic Surgical Treatment for Recalcitrant Gluteal Tendinopathy: A Double-Blind, Randomized Controlled Trial	Blakey C.M.; O’Donnell J.; Klaber I.; Singh P.; Arora M.; Takla A.; Fitzpatrick J.	2020	Orthopaedic Journal of Sports Medicine	10.1177/2325967119895602
	Relationship between the Arthroscopic Findings and Pathology of Greater Trochanteric Pain Syndrome	Iwamoto Y.; Kaya M.; Kijima H.; Fujii M.; Nagahata I.; Miyakoshi N.	2023	Acta Medica Okayama	10.18926/AMO/65746
	Soft Tissue Pathology Around the Hip	Ilizaliturri V.M.; Camacho-Galindo J.; Evia Ramirez A.N.; Gonzalez Ibarra Y.L.; Millan S.M.; Busconi B.D.	2011	Clinics in Sports Medicine	10.1016/j.csm.2010.12.009
	Surgical technique: Endoscopic gluteus medius repair	Voos J.E.; Shaw C.M.	2015	Hip Arthroscopy and Hip Joint Preservation Surgery	10.1007/978-1-4614-6965-0_71
	Surgical Technique: Endoscopic Repair of Partial-Thickness Gluteus Tears	Sullivan S.W.; Nwachukwu B.U.	2022	Hip Arthroscopy and Hip Joint Preservation Surgery: Second Edition	10.1007/978-3-030-43240-9_141
	Tendinopathies and Allied Disorders of the Hip	Sheridan G.A.; Neufeld M.E.; Moshkovitz R.; Garbuz D.S.; Masri B.A.	2022	Orthopedic Clinics of North America	10.1016/j.ocl.2022.06.003
	Tendinopathies of the hip: Treatment recommendations according to evidence-based medicine; [Tendinopathien der Hüfte: Behandlungsempfehlungen nach der Evidence-based Medicine]	Macke C.; Krettek C.; Brand S.	2017	Unfallchirurg	10.1007/s00113-016-0286-x
	The 2022 International Society for Hip Preservation (ISHA) physiotherapy agreement on assessment and treatment of greater trochanteric pain syndrome (GTPS): an international consensus statement	Disantis A., Andrade A.J., Baillou A., Bonin N., Byrd T., Campbell A., Domb B., Doyle H., Enseki K., Getz B., Gosling L., Grant L., Ilizaliturri V.M., Kohlrieser D., Laskovski J., Lifshitz L., McGovern R.P., Monnington K., O’Donnell J., Takla A., Tyler T., Voight M., Wuerz T., Martin R.L.	Journal of Hip Preservation Surgery (2023) 10:1 (48-56). Date of Publication: 1 Jan 2023	2023	10.1093/jhps/hnac050
	The Effectiveness of Platelet-Rich Plasma Injections in Gluteal Tendinopathy: A Randomized, Double-Blind Controlled Trial Comparing a Single Platelet-Rich Plasma Injection With a Single Corticosteroid Injection	Fitzpatrick J., Bulsara M.K., O'Donnell J., McCrory P.R., Zheng M.H.	The American journal of sports medicine (2018) 46:4 (933-939). Date of Publication: 1 Mar 2018	2018	10.1177/0363546517745525
	The outcome of endoscopy for recalcitrant greater trochanteric pain syndrome	Drummond J., Fary C., Tran P.	Archives of Orthopaedic and Trauma Surgery (2016) 136:11 (1547-1554). Date of Publication: 1 Nov 2016	2016	10.1007/s00402-016-2511-z
	The peritrochanteric space of the hip	Voos JE, Ranawat AS, Kelly BT.	Instr Course Lect	2009		19385533
	The role of arthroscopic bursectomy in the treatment of trochanteric bursitis.	Fox J.L.	Arthroscopy : the journal of arthroscopic & related surgery : official publication of the Arthroscopy Association of North America and the International Arthroscopy Association (2002) 18:7 (E34). Date of Publication: Sep 2002	2002
	Ultrasound-guided musculoskeletal interventional procedures around the hip: a practical guide	Albano D.; Gitto S.; Serpi F.; Aliprandi A.; Maria Sconfienza L.; Messina C.	2023	Journal of Ultrasonography	10.15557/JoU.2023.0003

## Sheet: ABSTRACT
x	Arthroscopy of the hip, the snapping hip: Surgical management pearls	Shu B., Safran M.R.	Techniques in Orthopaedics (2012) 27:3 (193-204). Date of Publication: September 2012	2012	10.1097/BTO.0b013e3182697f13
x	Endoscopic treatment of snapping hips, iliotibial band, and iliopsoas tendon	Ilizaliturri Jr. V.M.; Camacho-Galindo J.	2010	Sports Medicine and Arthroscopy Review	10.1097/JSA.0b013e3181dc57a5
x	External Snapping Hip Syndrome Endoscopic Treatment: “Fan-like” Technique as a Stepwise, Tailor-made Solution	Malinowski K.; Kalinowski; Góralczyk A.; Ribas M.; Lund B.; Hermanowicz K.	2020	Arthroscopy Techniques	10.1016/j.eats.2020.06.017
x	Snapping hip syndrome: A comprehensive update	Walker P.; Ellis E.; Scofield J.; Kongchum T.; Sherman W.F.; Kaye A.D.	2021	Orthopedic Reviews	10.52965/001c.25088
x	Snapping Hip Syndrome: Pathoanatomy, Diagnosis, Nonoperative Therapy, and Current Concepts in Operative Management	Sugrañes J.; Jackson G.R.; Warrier A.A.; Allahabadi S.; Chahla J.	2023	JBJS Reviews	10.2106/JBJS.RVW.23.00005
x	A new mini-open anterior-oblique approach for femoroacetabular impingement	Narayanasetty K., Massraf A.	HIP International (2015) 25 SUPPL. 1 (S4). Date of Publication: November 2015	2015	10.5301/hipint.5000333
x	Abductor tendon tears of the hip	Pierce T.P.; Issa K.; Kurowicki J.; Festa A.; McInerney V.K.; Scillia A.J.	2018	JBJS Reviews	10.2106/JBJS.RVW.17.00076
x	Abstracts Presented at the Annual Scientific Meeting of the International Society for Hip Arthroscopy 2011		Arthroscopy - Journal of Arthroscopic and Related Surgery (2012) 28:6 SUPPL. 2. Date of Publication: June 2012	2012
x	Advanced techniques in hip arthroscopy.	Larson C.M.; Guanche C.A.; Kelly B.T.; Clohisy J.C.; Ranawat A.S.	2009	Instructional course lectures
x	An introduction to hip arthroscopy. Part two: Indications, outcomes and complications	Wall P.D.H., Brown J.S., Karthikeyan S., Griffin D.	Orthopaedics and Trauma (2012) 26:1 (38-43). Date of Publication: February 2012	2012	10.1016/j.mporth.2011.10.004
x	Arthroscopic Anatomy and Surgical Techniques for Peritrochanteric Space Disorders in the Hip	Voos J.E.; Rudzki J.R.; Shindle M.K.; Martin H.; Kelly B.T.	2007	Arthroscopy - Journal of Arthroscopic and Related Surgery	10.1016/j.arthro.2006.12.014
x	Arthroscopic treatment of greater trochanteric pain syndrome	Alpoim F., Pires F., Oliveira F., Leal F., Monteiro E., Miranda A.	HIP International (2018) 28 Supplement 1 (74). Date of Publication: 1 Sep 2018	2018	10.1177/1120700018801118
x	Bursoscopy of the trochanteric bursa	Bradley D.M., Dillingham M.F.	Arthroscopy (1998) 14:8 (884-887). Date of Publication: 1998	1998	10.1016/S0749-8063(98)70027-1
x	Calcium pyrophosphate dihydrate deposition in the trochanteric hip bursa presenting as acute hip pain	Salar O.; Mushtaq F.; Ahmed M.	2012	BMJ Case Reports	10.1136/bcr.12.2011.5426
x	Clinical features that predict the need for operative intervention in gluteus medius tears	Chandrasekaran S.; Pavan Vemula S.; Gui C.; Suarez-Ahedo C.; Lodhia P.; Domb B.G.	2015	Orthopaedic Journal of Sports Medicine	10.1177/2325967115571079
x	Deep Gluteal Space, Peripheral Compartment, and Peritrochanteric Disorders	Perez Carro L.; Gómez-Hoyos J.; Fernandez Escajadillo N.; Miguel Santos H.; Saenz Navarro I.; Sabetian Layazali P.; Alfonso Fernandez A.	2021	Techniques in Orthopaedics	10.1097/BTO.0000000000000485
x	Diagnosis, Evaluation, and Endoscopic Repair of Partial Articular Gluteus Tendon Avulsion	Nho S.J., Grzybowski J.S., Bogunovic L., Kuhns B.D., Mather R.C., Salata M.J., Bush-Joseph C.A.	Arthroscopy Techniques (2016) 5:3 (e425-e431). Date of Publication: 1 Jun 2016	2016	10.1016/j.eats.2016.01.023
x	Differential Diagnosis of Pain Around the Hip Joint	Tibor L.M.; Sekiya J.K.	2008	Arthroscopy - Journal of Arthroscopic and Related Surgery	10.1016/j.arthro.2008.06.019
x	Disorders of the peritrochanteric and deep gluteal space: New frontiers for arthroscopy	Thomas Byrd J.W.	2015	Sports Medicine and Arthroscopy Review	10.1097/jsa.0000000000000085
x	Endoscopic management of gluteus medius tendon tears	Thaunat M.; Noël E.; Nové-Josserand L.; Murphy C.G.; Sbiyaa M.; Sonnery-Cottet B.	2016	Sports Medicine and Arthroscopy Review	10.1097/JSA.0000000000000082
x	Endoscopic treatment of calcific tendinitis of gluteus medius and minimus.	Kandemir U., Bharam S., Philippon M.J., Fu F.H.	Arthroscopy : the journal of arthroscopic & related surgery : official publication of the Arthroscopy Association of North America and the International Arthroscopy Association (2003) 19:1 (E4). Date of Publication: Jan 2003	2003
x	Evidence-based soft tissue rheumatology. III: Trochanteric bursitis	Alvarez-Nemegyei J.; Canoso J.J.	2004	Journal of Clinical Rheumatology	10.1097/01.rhu.0000129089.57719.16
x	Gluteal tendinopathy; [Gluteussehnensyndrom]	Dorn U.; Landauer F.; Hofstaedter T.	2016	Zeitschrift fur Orthopadie und Unfallchirurgie	10.1055/s-0042-105401
x	Gluteus medius repair	Rocca F.D.; D’Addona A.	2021	What’s New in Hip Arthroscopy
x	Greater trochanter pain syndrome: Anatomy, pathology, differential diagnosis and treatment	Chao Z.; Xin L.Ü.; Jinyuan L.; Xiaohu W.; Xiaopei X.; Zemin L.	2022	Chinese Journal of Tissue Engineering Research	10.12307/2022.048
x	Greater Trochanteric Pain Syndrome	Mascarenhas R.; Salata M.J.; Wichman D.M.; Nho S.J.	2022	Hip Arthroscopy and Hip Joint Preservation Surgery: Second Edition	10.1007/978-3-030-43240-9_69
x	Greater trochanteric pain syndrome	Mascarenhas R.; Salata M.J.; Nho S.J.	2015	Hip Arthroscopy and Hip Joint Preservation Surgery	10.1007/978-1-4614-6965-0_69
x	Greater trochanteric pain syndrome	Strauss E.J.; Nho S.J.; Kelly B.T.	2010	Sports Medicine and Arthroscopy Review	10.1097/JSA.0b013e3181e0b2ff
x	Greater trochanteric pain syndrome diagnosis and treatment	Mallow M., Nazarian L.N.	Physical Medicine and Rehabilitation Clinics of North America (2014) 25:2 (279-289). Date of Publication: May 2014	2014	10.1016/j.pmr.2014.01.009
x	Greater Trochanteric Pain Syndrome: Endoscopic Treatment Options	Barnthouse N.C.; Wente T.M.; Voos J.E.	2012	Operative Techniques in Sports Medicine	10.1053/j.otsm.2012.09.006
x	Greater trochanteric pain syndrome: Evaluation and management of a wide spectrum of pathology	Pianka M.A.; Serino J.; DeFroda S.F.; Bodendorfer B.M.	2021	SAGE Open Medicine	10.1177/20503121211022582
x	Hip arthroscopy: An emerging technique and indications	Rath E.; Tsvieli O.; Levy O.	2012	Israel Medical Association Journal
x	Hip arthroscopy: Current indications and setup	Chen A.F., Wright V.	Operative Techniques in Orthopaedics (2010) 20:4 (212-216). Date of Publication: December 2010	2010	10.1053/j.oto.2010.09.016
x	Hip arthroscopy: Indications, outcomes and complications	Jamil M., Dandachli W., Noordin S., Witt J.	International Journal of Surgery (2018) 54 (341-344). Date of Publication: 1 Jun 2018	2018	10.1016/j.ijsu.2017.08.557
x	Hip Gluteus Medius and Minimus Endoscopic Treatment Results in Patient Satisfaction	Lubowitz J.H.; Brand J.C.; Rossi M.J.	2020	Arthroscopy - Journal of Arthroscopic and Related Surgery	10.1016/j.arthro.2020.09.030
x	Hip pain in young adults and the role of hip arthroscopy	Schilders E., Dimitrakopoulou A., Talbot J.C., Bismil Q.	Orthopaedics and Trauma (2009) 23:2 (128-136). Date of Publication: April 2009	2009	10.1016/j.cuor.2008.08.008
x	Hypermobility among patients with greater trochanteric pain syndrome	Reimer L.C.U.; Jacobsen J.S.; Mechlenburg I.	2019	Danish Medical Journal
x	Managing hip pain in the athlete	Prather H.; Colorado B.; Hunt D.	2014	Physical Medicine and Rehabilitation Clinics of North America	10.1016/j.pmr.2014.06.012
x	Operative Indications for Hip Arthroscopy and Open Hip Preservation Surgery	Bedi A.; Acker W.B., II; Ross J.R.; Larson C.M.	2022	Hip Arthroscopy and Hip Joint Preservation Surgery: Second Edition	10.1007/978-3-030-43240-9_15
x	Outcomes of Arthroscopic Management of Trochanteric Bursitis in Patients With Femoroacetabular Impingement: A Comparison of Two Matched Patient Groups	Vap A.R., Mitchell J.J., Briggs K.K., McNamara S.C., Philippon M.J.	Arthroscopy - Journal of Arthroscopic and Related Surgery (2018) 34:5 (1455-1460). Date of Publication: 1 May 2018	2018	10.1016/j.arthro.2017.10.053
x	Partial gluteus tendon rupture-results following endoscopic treatment	Santos-Pereira R., Aleixo C., Oliveira M., Portela R., Grazina R., Bernardes M., Sá D., Sarmento A.	Osteoporosis International (2016) 27:SUPPL 1 (S446). Date of Publication: 2016	2016	10.1007/s00198-016-3530-x
x	Partial-thickness tears of the gluteus medius: Rationale and technique for trans-tendinous endoscopic repair	Domb B.G.; Nasser R.M.; Botser I.B.	2010	Arthroscopy - Journal of Arthroscopic and Related Surgery	10.1016/j.arthro.2010.06.002
x	Peri-articular disease of the hip : Greater trochanteric pain syndrome; [Pathologies périarticulaires de hanche : Le syndrome douloureux du grand trochanter]	Safar A.; Maes; Charles T.; Callewier A.	2019	Revue Medicale de Bruxelles
x	Peri-articular diseases of the hip: Emerging frontiers in arthroscopic and endoscopic treatments	Aprato A.; Jayasekera N.; Bajwa A.; Villar R.N.	2014	Journal of Orthopaedics and Traumatology	10.1007/s10195-013-0253-z
x	Peritrochanteric Access and Gluteus Medius Repair	Byrd J.W.T.	Arthroscopy Techniques (2013) 2:3 (e243-e246). Date of Publication: August 2013	2013	10.1016/j.eats.2013.02.014
x	Peritrochanteric Endoscopy	Mosier B.A., Quinlan N.J., Martin S.D.	Clinics in Sports Medicine (2016) 35:3 (449-467). Date of Publication: 1 Jul 2016	2016	10.1016/j.csm.2016.03.001
x	Peritrochanteric Space Disorders: Anatomy and Management	Domb B.G.; Sabetian P.W.; Miecznikowski K.	2022	MRI-Arthroscopy Correlations: A Case-Based Atlas of the Knee, Shoulder, Elbow, Hip and Ankle, Second Edition	10.1007/978-3-030-94789-7_33
x	Pertrochanteric Calcifications in Patients With Greater Trochanteric Pain Syndrome: Description, Prevalence, and Correlation With Intraoperatively Diagnosed Hip Abductor Tendon Injuries	Rosinsky P.J.; Yelton M.J.; Ankem H.K.; Meghpara M.B.; Maldonado D.R.; Shapira J.; Yelton B.R.; Lall A.C.; Domb B.G.	2021	American Journal of Sports Medicine	10.1177/03635465211008104
x	Prognostic factors of trochanteric bursitis in surgical-staged patients: a prospective study	Dzidzishvili L.; Parrón Cambero R.; Mahillo Fernández I.; Llanos Jiménez L.	2022	HIP International	10.1177/1120700020986136
x	Radiofrequency Microdebridement as an Adjunct to Arthroscopic Surgical Treatment for Recalcitrant Gluteal Tendinopathy: A Double-Blind, Randomized Controlled Trial	Blakey C.M.; O’Donnell J.; Klaber I.; Singh P.; Arora M.; Takla A.; Fitzpatrick J.	2020	Orthopaedic Journal of Sports Medicine	10.1177/2325967119895602
x	Soft Tissue Pathology Around the Hip	Ilizaliturri V.M.; Camacho-Galindo J.; Evia Ramirez A.N.; Gonzalez Ibarra Y.L.; Millan S.M.; Busconi B.D.	2011	Clinics in Sports Medicine	10.1016/j.csm.2010.12.009
x	Surgical technique: Endoscopic gluteus medius repair	Voos J.E.; Shaw C.M.	2015	Hip Arthroscopy and Hip Joint Preservation Surgery	10.1007/978-1-4614-6965-0_71
x	Surgical Technique: Endoscopic Repair of Partial-Thickness Gluteus Tears	Sullivan S.W.; Nwachukwu B.U.	2022	Hip Arthroscopy and Hip Joint Preservation Surgery: Second Edition	10.1007/978-3-030-43240-9_141
x	Tendinopathies and Allied Disorders of the Hip	Sheridan G.A.; Neufeld M.E.; Moshkovitz R.; Garbuz D.S.; Masri B.A.	2022	Orthopedic Clinics of North America	10.1016/j.ocl.2022.06.003
x	Tendinopathies of the hip: Treatment recommendations according to evidence-based medicine; [Tendinopathien der Hüfte: Behandlungsempfehlungen nach der Evidence-based Medicine]	Macke C.; Krettek C.; Brand S.	2017	Unfallchirurg	10.1007/s00113-016-0286-x
x	The 2022 International Society for Hip Preservation (ISHA) physiotherapy agreement on assessment and treatment of greater trochanteric pain syndrome (GTPS): an international consensus statement	Disantis A., Andrade A.J., Baillou A., Bonin N., Byrd T., Campbell A., Domb B., Doyle H., Enseki K., Getz B., Gosling L., Grant L., Ilizaliturri V.M., Kohlrieser D., Laskovski J., Lifshitz L., McGovern R.P., Monnington K., O’Donnell J., Takla A., Tyler T., Voight M., Wuerz T., Martin R.L.	Journal of Hip Preservation Surgery (2023) 10:1 (48-56). Date of Publication: 1 Jan 2023	2023	10.1093/jhps/hnac050
x	The Effectiveness of Platelet-Rich Plasma Injections in Gluteal Tendinopathy: A Randomized, Double-Blind Controlled Trial Comparing a Single Platelet-Rich Plasma Injection With a Single Corticosteroid Injection	Fitzpatrick J., Bulsara M.K., O'Donnell J., McCrory P.R., Zheng M.H.	The American journal of sports medicine (2018) 46:4 (933-939). Date of Publication: 1 Mar 2018	2018	10.1177/0363546517745525
x	The peritrochanteric space of the hip	Voos JE, Ranawat AS, Kelly BT.	Instr Course Lect	2009		19385533
x	Ultrasound-guided musculoskeletal interventional procedures around the hip: a practical guide	Albano D.; Gitto S.; Serpi F.; Aliprandi A.; Maria Sconfienza L.; Messina C.	2023	Journal of Ultrasonography	10.15557/JoU.2023.0003
	Arthroscopic release of external snapping hip syndrome	Somers J.F.A.	Arthroscopy - Journal of Arthroscopic and Related Surgery (2011) 27:10 SUPPL. 1 (e151). Date of Publication: October 2011	2011	10.1016/j.arthro.2011.08.126
	Mid- to long-term clinical outcomes of arthroscopic surgery for external snapping hip syndrome	Chu C.-T., Hsu H., Tang H.-C., Chen A.C.-Y., Chan Y.-S.	Journal of Hip Preservation Surgery (2021) 8:2 (172-176). Date of Publication: 1 Jul 2021	2021	10.1093/jhps/hnab062
	Surgical interventions for external snapping hip syndrome	Randelli F.; Mazzoleni M.G.; Fioruzzi A.; Giai Via A.; Calvisi V.; Ayeni O.R.	2021	Knee Surgery, Sports Traumatology, Arthroscopy	10.1007/s00167-020-06305-w
	The outcome of endoscopy for recalcitrant greater trochanteric pain syndrome	Drummond J, Fary C, Tran P.	Arch Orthop Trauma Surg	2016	10.1007/s00402-016-2511-z	27405492
	[Greater trochanteric pain syndrome of the hip].	Haviv B.; Bronak S.; Thein R.	2014	Harefuah
	Abductor tendinopathies and repair	Jost P.; Walsh C.; Bedi A.; Kelly B.T.	2013	Operative Hip Arthroscopy	10.1007/978-1-4419-7925-4_23
	Arthroscopic Bursectomy for Recalcitrant Trochanteric Bursitis	Baker Jr. C.L., Massie R.V., Hurt W.G., Savory C.G.	Arthroscopy - Journal of Arthroscopic and Related Surgery (2007) 23:8 (827-832). Date of Publication: August 2007	2007	10.1016/j.arthro.2007.02.015
	Arthroscopic bursectomy for recalcitrant trochanteric bursitis after hip arthroplasty.	Van Hofwegen C., Baker 3rd. C.L., Savory C.G., Baker Jr. C.L.	Journal of surgical orthopaedic advances (2013) 22:2 (143-147). Date of Publication: 2013 Summer	2013	10.3113/JSOA.2013.0143
	Arthroscopic treatment of recalcitrant greater trochanteric bursitis with minimum two-year followup	Larose C., Guanche C.A.	Arthroscopy - Journal of Arthroscopic and Related Surgery (2012) 28:6 SUPPL. 2 (e59-e60). Date of Publication: June 2012	2012	10.1016/j.arthro.2012.04.034
	Arthroscopic treatment of trochanteric bursitis	Magi G.J., Carucci J.P., Bergués S.	Orthopaedic Journal of Sports Medicine (2018) 6:12 Supplement 5. Date of Publication: 1 Dec 2018	2018	10.1177/2325967118S00177
	Arthroscopic treatment of type I and II greater trochanteric pain syndrome; [Traitement arthroscopique des bursites trochantériennes type I et II]	Abid H.; Foissey C.; Haidar I.; de Saint Vincent B.; Thaunat M.	2022	Revue de Chirurgie Orthopedique et Traumatologique	10.1016/j.rcot.2022.04.025
	Clinical outcomes of trochanteric syndrome endoscopically treated	Domínguez A.; Seijas R.; Ares O.; Sallent A.; Cuscó X.; Cugat R.	2015	Archives of Orthopaedic and Trauma Surgery	10.1007/s00402-014-2106-5
	Clinical results of endoscopic treatment of greater trochanteric pain syndrome; [Výsledky endoskopické terapie bolestivého syndromu velkého trochanteru]	Zeman P.; Rafi M.; Skala P.; Zeman J.; Matějka J.; Pavelka T.	2017	Acta Chirurgiae Orthopaedicae et Traumatologiae Cechoslovaca
	Clinical results of endoscopic treatment without repair for partial thickness gluteal tears	Coulomb R.; Essig J.; Mares O.; Asencio G.; Kouyoumdjian P.; May O.	2016	Orthopaedics and Traumatology: Surgery and Research	10.1016/j.otsr.2016.01.007
	Early results of endoscopic trochanter bursectomy	Wiese M., Rubenthaler F., Willburger R.E., Fennes S., Haaker R.	International Orthopaedics (2004) 28:4 (218-221). Date of Publication: August 2004	2004	10.1007/s00264-004-0569-7
	Endoscopic Bursectomy and Iliotibial Tract Release as a Treatment for Refractory Greater Trochanteric Pain Syndrome: A New Endoscopic Approach With Early Results	Govaert L.H.M.; van Dijk C.N.; Zeegers A.V.C.M.; Albers G.H.R.	2012	Arthroscopy Techniques	10.1016/j.eats.2012.06.001
	Endoscopic Repair of Full-Thickness Gluteus Medius Tears	Domb B.G.; Carreira D.S.	2013	Arthroscopy Techniques	10.1016/j.eats.2012.11.005
	Endoscopic treatment of gluteus medius tendon tear; [Traitement endoscopique des lésions du tendon moyen glutéal]	Thaunat M.; Pacoret V.; Saad M.; Saint Etienne A.; Morvan A.	2022	Revue de Chirurgie Orthopedique et Traumatologique	10.1016/j.rcot.2022.09.004
	Endoscopic Trochanteric Bursectomy and Iliotibial Band Release for Persistent Trochanteric Bursitis	Mitchell J.J., Chahla J., Vap A.R., Menge T.J., Soares E., Frank J.M., Dean C.S., Philippon M.J.	Arthroscopy Techniques (2016) 5:5 (e1185-e1189). Date of Publication: 1 Oct 2016	2016	10.1016/j.eats.2016.07.005
	Gluteus medius tears of the hip: a comprehensive approach	LaPorte C.; Vasaris M.; Gossett L.; Boykin R.; Menge T.	2019	Physician and Sportsmedicine	10.1080/00913847.2018.1527172
	Good functional outcomes after endoscopic treatment for greater trochanteric pain syndrome	Karlsson L.; Quist P.; Helander K.N.; Snaebjörnsson T.; Stålman A.; Lindman I.; Öhlin A.	2023	Journal of Experimental Orthopaedics	10.1186/s40634-023-00574-3
	Greater Trochanteric Pain Syndrome	Redmond J.M., Chen A.W., Domb B.G.	The Journal of the American Academy of Orthopaedic Surgeons (2016) 24:4 (231-240). Date of Publication: 1 Apr 2016	2016	10.5435/JAAOS-D-14-00406
	Greater trochanteric pain syndrome	Strauss E.J., Nho S.J., Kelly B.T.	Sports Medicine and Arthroscopy Review (2010) 18:2 (113-119). Date of Publication: June 2010	2010	10.1097/JSA.0b013e3181e0b2ff
	Greater Trochanteric Pain Syndrome: An Intraoperative Endoscopic Classification System with Pearls to Surgical Techniques and Rehabilitation Protocols	Lall A.C.; Schwarzman G.R.; Battaglia M.R.; Chen S.L.; Maldonado D.R.; Domb B.G.	2019	Arthroscopy Techniques	10.1016/j.eats.2019.04.004
	Hip Abductor and Peritrochanteric Space Conditions	Weber A.E.; Bell J.A.; Bolia I.K.	2021	Clinics in Sports Medicine	10.1016/j.csm.2021.01.001
	Hip Arthroscopy: extra-articular Procedures	Perets I.; Rybalko D.; Mu B.H.; Friedman A.; Morgenstern D.R.; Domb B.G.	2019	HIP International	10.1177/1120700019840729
	Intraoperative Classification System Yields Favorable Outcomes for Patients Treated Surgically for Greater Trochanteric Pain Syndrome	Annin S.; Lall A.C.; Meghpara M.B.; Maldonado D.R.; Shapira J.; Rosinsky P.J.; Ankem H.K.; Domb B.G.	2021	Arthroscopy - Journal of Arthroscopic and Related Surgery	10.1016/j.arthro.2021.01.058
	Outcomes of endoscopic treatment for greater trochanteric pain syndrome: Minimum of two-year follow-up	Domb B.G., Lindner D., Schwindel L., Stake C.E., El Bitar Y.	Orthopaedic Journal of Sports Medicine (2014) 2:3 Supplement 1. Date of Publication: 2014	2014	10.1177/2325967114S00012
	Relationship between the Arthroscopic Findings and Pathology of Greater Trochanteric Pain Syndrome	Iwamoto Y.; Kaya M.; Kijima H.; Fujii M.; Nagahata I.; Miyakoshi N.	2023	Acta Medica Okayama	10.18926/AMO/65746
	The outcome of endoscopy for recalcitrant greater trochanteric pain syndrome	Drummond J., Fary C., Tran P.	Archives of Orthopaedic and Trauma Surgery (2016) 136:11 (1547-1554). Date of Publication: 1 Nov 2016	2016	10.1007/s00402-016-2511-z
	The role of arthroscopic bursectomy in the treatment of trochanteric bursitis.	Fox J.L.	Arthroscopy : the journal of arthroscopic & related surgery : official publication of the Arthroscopy Association of North America and the International Arthroscopy Association (2002) 18:7 (E34). Date of Publication: Sep 2002	2002
	Endoscopic treatment of greater trochanteric pain syndrome - a case series of 11 patients (Thomassen)

## Sheet: Lettura
x	Arthroscopic release of external snapping hip syndrome	Somers J.F.A.	Arthroscopy - Journal of Arthroscopic and Related Surgery (2011) 27:10 SUPPL. 1 (e151). Date of Publication: October 2011	2011	10.1016/j.arthro.2011.08.126
x	Mid- to long-term clinical outcomes of arthroscopic surgery for external snapping hip syndrome	Chu C.-T., Hsu H., Tang H.-C., Chen A.C.-Y., Chan Y.-S.	Journal of Hip Preservation Surgery (2021) 8:2 (172-176). Date of Publication: 1 Jul 2021	2021	10.1093/jhps/hnab062
x	Surgical interventions for external snapping hip syndrome	Randelli F.; Mazzoleni M.G.; Fioruzzi A.; Giai Via A.; Calvisi V.; Ayeni O.R.	2021	Knee Surgery, Sports Traumatology, Arthroscopy	10.1007/s00167-020-06305-w
x	[Greater trochanteric pain syndrome of the hip].	Haviv B.; Bronak S.; Thein R.	2014	Harefuah
x	Abductor tendinopathies and repair	Jost P.; Walsh C.; Bedi A.; Kelly B.T.	2013	Operative Hip Arthroscopy	10.1007/978-1-4419-7925-4_23
x	Arthroscopic bursectomy for recalcitrant trochanteric bursitis after hip arthroplasty.	Van Hofwegen C., Baker 3rd. C.L., Savory C.G., Baker Jr. C.L.	Journal of surgical orthopaedic advances (2013) 22:2 (143-147). Date of Publication: 2013 Summer	2013	10.3113/JSOA.2013.0143
x	Arthroscopic treatment of recalcitrant greater trochanteric bursitis with minimum two-year followup	Larose C., Guanche C.A.	Arthroscopy - Journal of Arthroscopic and Related Surgery (2012) 28:6 SUPPL. 2 (e59-e60). Date of Publication: June 2012	2012	10.1016/j.arthro.2012.04.034
x	Arthroscopic treatment of trochanteric bursitis	Magi G.J., Carucci J.P., Bergués S.	Orthopaedic Journal of Sports Medicine (2018) 6:12 Supplement 5. Date of Publication: 1 Dec 2018	2018	10.1177/2325967118S00177
x	Clinical results of endoscopic treatment of greater trochanteric pain syndrome; [Výsledky endoskopické terapie bolestivého syndromu velkého trochanteru]	Zeman P.; Rafi M.; Skala P.; Zeman J.; Matějka J.; Pavelka T.	2017	Acta Chirurgiae Orthopaedicae et Traumatologiae Cechoslovaca
x	Endoscopic Repair of Full-Thickness Gluteus Medius Tears	Domb B.G.; Carreira D.S.	2013	Arthroscopy Techniques	10.1016/j.eats.2012.11.005
x	Endoscopic treatment of gluteus medius tendon tear; [Traitement endoscopique des lésions du tendon moyen glutéal]	Thaunat M.; Pacoret V.; Saad M.; Saint Etienne A.; Morvan A.	2022	Revue de Chirurgie Orthopedique et Traumatologique	10.1016/j.rcot.2022.09.004
x	Endoscopic Trochanteric Bursectomy and Iliotibial Band Release for Persistent Trochanteric Bursitis	Mitchell J.J., Chahla J., Vap A.R., Menge T.J., Soares E., Frank J.M., Dean C.S., Philippon M.J.	Arthroscopy Techniques (2016) 5:5 (e1185-e1189). Date of Publication: 1 Oct 2016	2016	10.1016/j.eats.2016.07.005
x	Gluteus medius tears of the hip: a comprehensive approach	LaPorte C.; Vasaris M.; Gossett L.; Boykin R.; Menge T.	2019	Physician and Sportsmedicine	10.1080/00913847.2018.1527172
x	Greater Trochanteric Pain Syndrome	Redmond J.M., Chen A.W., Domb B.G.	The Journal of the American Academy of Orthopaedic Surgeons (2016) 24:4 (231-240). Date of Publication: 1 Apr 2016	2016	10.5435/JAAOS-D-14-00406
x	Greater trochanteric pain syndrome	Strauss E.J., Nho S.J., Kelly B.T.	Sports Medicine and Arthroscopy Review (2010) 18:2 (113-119). Date of Publication: June 2010	2010	10.1097/JSA.0b013e3181e0b2ff
x	Hip Abductor and Peritrochanteric Space Conditions	Weber A.E.; Bell J.A.; Bolia I.K.	2021	Clinics in Sports Medicine	10.1016/j.csm.2021.01.001
x	Hip Arthroscopy: extra-articular Procedures	Perets I.; Rybalko D.; Mu B.H.; Friedman A.; Morgenstern D.R.; Domb B.G.	2019	HIP International	10.1177/1120700019840729
x	Outcomes of endoscopic treatment for greater trochanteric pain syndrome: Minimum of two-year follow-up	Domb B.G., Lindner D., Schwindel L., Stake C.E., El Bitar Y.	Orthopaedic Journal of Sports Medicine (2014) 2:3 Supplement 1. Date of Publication: 2014	2014	10.1177/2325967114S00012
x	Relationship between the Arthroscopic Findings and Pathology of Greater Trochanteric Pain Syndrome	Iwamoto Y.; Kaya M.; Kijima H.; Fujii M.; Nagahata I.; Miyakoshi N.	2023	Acta Medica Okayama	10.18926/AMO/65746
x	The outcome of endoscopy for recalcitrant greater trochanteric pain syndrome	Drummond J., Fary C., Tran P.	Archives of Orthopaedic and Trauma Surgery (2016) 136:11 (1547-1554). Date of Publication: 1 Nov 2016	2016	10.1007/s00402-016-2511-z
	The outcome of endoscopy for recalcitrant greater trochanteric pain syndrome	Drummond J, Fary C, Tran P.	Arch Orthop Trauma Surg	2016	10.1007/s00402-016-2511-z	27405492
	Arthroscopic Bursectomy for Recalcitrant Trochanteric Bursitis	Baker Jr. C.L., Massie R.V., Hurt W.G., Savory C.G.	Arthroscopy - Journal of Arthroscopic and Related Surgery (2007) 23:8 (827-832). Date of Publication: August 2007	2007	10.1016/j.arthro.2007.02.015
	Arthroscopic treatment of type I and II greater trochanteric pain syndrome; [Traitement arthroscopique des bursites trochantériennes type I et II]	Abid H.; Foissey C.; Haidar I.; de Saint Vincent B.; Thaunat M.	2022	Revue de Chirurgie Orthopedique et Traumatologique	10.1016/j.rcot.2022.04.025
	Clinical outcomes of trochanteric syndrome endoscopically treated	Domínguez A.; Seijas R.; Ares O.; Sallent A.; Cuscó X.; Cugat R.	2015	Archives of Orthopaedic and Trauma Surgery	10.1007/s00402-014-2106-5
	Clinical results of endoscopic treatment without repair for partial thickness gluteal tears	Coulomb R.; Essig J.; Mares O.; Asencio G.; Kouyoumdjian P.; May O.	2016	Orthopaedics and Traumatology: Surgery and Research	10.1016/j.otsr.2016.01.007
	Early results of endoscopic trochanter bursectomy	Wiese M., Rubenthaler F., Willburger R.E., Fennes S., Haaker R.	International Orthopaedics (2004) 28:4 (218-221). Date of Publication: August 2004	2004	10.1007/s00264-004-0569-7
	Endoscopic Bursectomy and Iliotibial Tract Release as a Treatment for Refractory Greater Trochanteric Pain Syndrome: A New Endoscopic Approach With Early Results	Govaert L.H.M.; van Dijk C.N.; Zeegers A.V.C.M.; Albers G.H.R.	2012	Arthroscopy Techniques	10.1016/j.eats.2012.06.001
	Good functional outcomes after endoscopic treatment for greater trochanteric pain syndrome	Karlsson L.; Quist P.; Helander K.N.; Snaebjörnsson T.; Stålman A.; Lindman I.; Öhlin A.	2023	Journal of Experimental Orthopaedics	10.1186/s40634-023-00574-3
	Greater Trochanteric Pain Syndrome: An Intraoperative Endoscopic Classification System with Pearls to Surgical Techniques and Rehabilitation Protocols	Lall A.C.; Schwarzman G.R.; Battaglia M.R.; Chen S.L.; Maldonado D.R.; Domb B.G.	2019	Arthroscopy Techniques	10.1016/j.eats.2019.04.004
	Intraoperative Classification System Yields Favorable Outcomes for Patients Treated Surgically for Greater Trochanteric Pain Syndrome	Annin S.; Lall A.C.; Meghpara M.B.; Maldonado D.R.; Shapira J.; Rosinsky P.J.; Ankem H.K.; Domb B.G.	2021	Arthroscopy - Journal of Arthroscopic and Related Surgery	10.1016/j.arthro.2021.01.058
	The role of arthroscopic bursectomy in the treatment of trochanteric bursitis.	Fox J.L.	Arthroscopy : the journal of arthroscopic & related surgery : official publication of the Arthroscopy Association of North America and the International Arthroscopy Association (2002) 18:7 (E34). Date of Publication: Sep 2002	2002
	Endoscopic treatment of greater trochanteric pain syndrome - a case series of 11 patients (Thomassen)

## Sheet: SELECTED
	The outcome of endoscopy for recalcitrant greater trochanteric pain syndrome	Drummond J, Fary C, Tran P.	Arch Orthop Trauma Surg	2016	10.1007/s00402-016-2511-z	27405492
	Arthroscopic Bursectomy for Recalcitrant Trochanteric Bursitis	Baker Jr. C.L., Massie R.V., Hurt W.G., Savory C.G.	Arthroscopy - Journal of Arthroscopic and Related Surgery (2007) 23:8 (827-832). Date of Publication: August 2007	2007	10.1016/j.arthro.2007.02.015
	Arthroscopic treatment of type I and II greater trochanteric pain syndrome; [Traitement arthroscopique des bursites trochantériennes type I et II]	Abid H.; Foissey C.; Haidar I.; de Saint Vincent B.; Thaunat M.	2022	Revue de Chirurgie Orthopedique et Traumatologique	10.1016/j.rcot.2022.04.025
	Clinical outcomes of trochanteric syndrome endoscopically treated	Domínguez A.; Seijas R.; Ares O.; Sallent A.; Cuscó X.; Cugat R.	2015	Archives of Orthopaedic and Trauma Surgery	10.1007/s00402-014-2106-5
	Clinical results of endoscopic treatment without repair for partial thickness gluteal tears	Coulomb R.; Essig J.; Mares O.; Asencio G.; Kouyoumdjian P.; May O.	2016	Orthopaedics and Traumatology: Surgery and Research	10.1016/j.otsr.2016.01.007
	Early results of endoscopic trochanter bursectomy	Wiese M., Rubenthaler F., Willburger R.E., Fennes S., Haaker R.	International Orthopaedics (2004) 28:4 (218-221). Date of Publication: August 2004	2004	10.1007/s00264-004-0569-7
	Endoscopic Bursectomy and Iliotibial Tract Release as a Treatment for Refractory Greater Trochanteric Pain Syndrome: A New Endoscopic Approach With Early Results	Govaert L.H.M.; van Dijk C.N.; Zeegers A.V.C.M.; Albers G.H.R.	2012	Arthroscopy Techniques	10.1016/j.eats.2012.06.001
	Good functional outcomes after endoscopic treatment for greater trochanteric pain syndrome	Karlsson L.; Quist P.; Helander K.N.; Snaebjörnsson T.; Stålman A.; Lindman I.; Öhlin A.	2023	Journal of Experimental Orthopaedics	10.1186/s40634-023-00574-3
	Greater Trochanteric Pain Syndrome: An Intraoperative Endoscopic Classification System with Pearls to Surgical Techniques and Rehabilitation Protocols	Lall A.C.; Schwarzman G.R.; Battaglia M.R.; Chen S.L.; Maldonado D.R.; Domb B.G.	2019	Arthroscopy Techniques	10.1016/j.eats.2019.04.004
	Intraoperative Classification System Yields Favorable Outcomes for Patients Treated Surgically for Greater Trochanteric Pain Syndrome	Annin S.; Lall A.C.; Meghpara M.B.; Maldonado D.R.; Shapira J.; Rosinsky P.J.; Ankem H.K.; Domb B.G.	2021	Arthroscopy - Journal of Arthroscopic and Related Surgery	10.1016/j.arthro.2021.01.058
	The role of arthroscopic bursectomy in the treatment of trochanteric bursitis.	Fox J.L.	Arthroscopy : the journal of arthroscopic & related surgery : official publication of the Arthroscopy Association of North America and the International Arthroscopy Association (2002) 18:7 (E34). Date of Publication: Sep 2002	2002
	Endoscopic treatment of greater trochanteric pain syndrome - a case series of 11 patients (Thomassen)

## Sheet: Copia di SELECTED
Authors and year	Study design (LoE)	No of patients (hips)	Age years (range)	male/female	Type I/II/III	BMI kg/m2 (range)	FU mns (range)	symptomatic period yrs(range)	position	Op time min	Surgical technique	Post op protocol	Pre op outcome measures; mean (range)	Post op outcome measures; mean (range)	Time to return to activity	Success rate	Recurence	pts (complication)	Revision
Drummond et al (2016)	Retrospective (III)	49 (57)	65 (26.7–88.6)	7/42			20.7 (5.3–41.2)		lateral		Endoscopic bursectomy + vertical ITB release + PRP injection repaired endoscopically GM muscle tear (7 cases)	WB as tolerated with crutches for 6 weeks no formal postoperative rehabilitation program	iHOT-33: 23.8 VAS: 7.8 OHS: 20.4	iHOT-33: 70.2 VAS: 2.8 OHS: 37.3		45/57 (78.9%)	7	0	0
Baker et al (2007)	prospective (IV)	25	61.9 (39.6 - 81.8 )	3/22			26.1 (13.8 - 41)				Endoscopic bursectomy + long ITB incision	WB with crutches immediatly physical therapy strengthing the hip and regain ROM	VAS: 7.2 SF-36: 33.6 HHS: 51	VAS: 3.1 SF-36: 54 HHS: 77		(18/25) 72%	0	Persisting pain, hematoma, seroma	2 (1drainage, 1 conversion open)
Abid et al (2022)	Retrospective (IV)	20	40 ±16 (16–60)	4/16	7/13	26 ±4 (21–35)	44 ± 11 (26–65)	3 ± 2 (1–10)	Lateral		Endoscopic bursectomy after cross-shaped incision in FL + in type II GTPS several micropunctures of apex of GT	WB with crutches recommended for 1 month No rehabilitation prescribed	VAS: 7±1 (6–10) mHHS: 55 ± 9 (40–68) NAHS: 53 ± 6 (42–61)	VAS: 4 ± 2 (0–8) mHHS: 74 ±12 (44–87) NAHS: 78 ±15 (51–100)		1	0	0	0
Domínguez et al (2015)	Retrospective (IV)	23	51.34 ±13.28	4/19			12		Lateral		Endoscopic bursectomy and ITB release	assisted WB with two crutches and ROM first 2 weeks Exercises on a static bicycle started at 1 week	VAS: 8.1 WOMAC: 63.32 mHHS: 40.2 HOS Sport:18 HOS ADL: : 44.11	VAS: 0.48 WOMAC: 5.22 mHHS: 86.29 HOS Sport:: 77.9 HOS ADL: 89.77				1 (neuroma excision localy)	0
Coulomb et al (2016)	Retrospective (III)	17	53.5 ± 13.8 (17–71)	1/16			37.6 ± 10.4 (20–62)	2.9 ± 1.8 (0.5–9)	Lateral		Endoscopic bursectomy and micro-perforations in the enthesis diamond-shaped ITB release (3 cases with snapping) calcification removal (2 cases)	unloading with two crutches for 6 weeks, then transverse deep fiber massage, active-passive ROM, and stretching excercises	VAS: 7.2 ± 1.1 (5–9) HHS: 53.5 ± 8.4 (36–68) +ve Trendelenburg gait: 5(29.4%) cases	VAS: 3.3 ± 1.9 (1–7) HS: 79.8 ± 14.7 (45–96) +ve Trendelenburg gait: 3 (17.6%) cases Satisfaction VAS: 6.2 ± 2.4 (0–9)		12/17	1	4 pain	0
Wiese et al (2004)	Retrospective (III)	42 (45)	51 (17–61)	9/33			25 (12–48)		Lateral	41 (25–56)	Endoscopic bursectomy (4 cases with coxa saltans ITB sutured to the GT)		VAS: 7.2 JOA disability score: 40.5	VAS: 3.8 JOA disability score: 72.6		44/45	0	4 haematoma	0
Govaert et al (2012)	prospective (III)	5					6 weeks		Lateral	28 (19 - 37)	Endoscopic bursectomy + cross ITB incision	Full wb with 2 crutches during the first 2 weeks After 8 weeks, patients can return to their sports activities.	VAS: 75	VAS: 13	8 wks	2024-05-05	0	1 haematoma	0
Karlsson et al (2023)	Retrospective (IV)	33(36)	43.2 ± 15.5	4/29			24.5 (24 – 100)	3.5 (1 – 21)	supine		Endoscopic bursectomy +fascia latae lengthening. FAIS surgery (5 cases)	full ROM and WB hip and core strength and stability rehabilatation	iHOT-12: 36.3 (14.5) VAS: 49.1 (20.9) EQ-VAS: 55.9 (17.3) HAGOS – quality of life: 23.4 (13.8) HAGOS – daily activity: 29.9 (28.0) HSAS: 1.74 (1.71)	iHOT-12 : 54.0 (31.6) VAS : 58.5 (32.5) EQ-VAS: 63.3 (20.7) HAGOS – quality of life: 3.3 (30.8) HAGOS – daily activity: 53.1 (37.4) HSAS: 2.26 (1.48)		78%.	1	1 haematoma 1 superficial infection	1
Annin et al (2021)	prospective (III)	273	51.9 ±12.5 (14.6-75.9)	37/287	109/26/138	28.1 ± 5.1 (16.8-45.5)	44.4 ± 20.5 (24.1-109.2)		supine		Endoscopic bursectomy ± trochanteric micropuncture ± GM tendon tear repair if found (189 cases)	Type I,II :WB with crutches + Hip brace first 2 weeks - rehabilitation from 2nd day Type III: WB with crutches + Hip brace first 6 weeks - rehabilitation after 6 weeks	mHHS: I(59.52 ± 15.4) II(57.27 ± 13.84) III(61.45 ± 12.18) NAHS:I(57.45 ± 17.35) II61.39 ± 18.63) III(59.5 ± 12.48) iHOT-12: I(34.2 ± 19.11) II(30.38 ± 18.91) III(30.6 ± 13.16) HOS-SSS:I(31.73 ± 21.98) II(34.66 ± 27.83) III(37.92 ± 17.73) VAS: I(5.52 ± 2.33) II(5.39 ± 2.31) III(6.09 ± 1.85)	mHHS: I(83.3 ± 17.74) II(84.92 ± 16.22) III(85.83 ± 19.24) NAHS: I(83.31 ± 17.83) II(86.60 ± 14.51) III(83.33 ± 17.71) iHOT-12: I(74.58 ± 26.47) II(78.83 ± 21.92) III(79.38 ± 22.58) HOS-SSS: I(69.51 ± 28.8) II(76.25 ± 16.05) III(56.94 ± 31.48) VAS: I(2.35 ± 2.47) II(1.82 ± 2.12) III(1.99 ± 2.94)		7.9 /10	13	0	0
Thomassen et al (2019)	Retrospective (IV)	11		2024-06-05			28 (15–42)		Lateral	30 ( 19–40)	Endoscopic star-shaped release of the ITB and bursectomy	physiotherapy for stretching exercises and abductor training. patients allowed full WB		HHS: 73.81 (41-86) NRS pain: 4.3 NRS function: 3.1		2024-11-10	0	1 pain	0
	Japanese Orthopaedic Association (JOA) iHOT-12 International Hip Outcome Tool, VAS Visual Analogue Scale, EQ-5D EuroQoL-5 Dimension Questionnaire, HAGOS Copenhagen Hip and Groin Outcome Score, HSAS Hip Sports Activity Scale NAHS, Nonarthritic Hip Score; iHOT-12, The International Hip Outcome Tool;HOS-SSS, Hip Outcome ScoreeSport-Specific Subscale;
